# Supplementary material for: The Transient Receptor Potential Vanilloid 2 (TRPV2) Channel Facilitates Virus Infection Through the Ca2+‐LRMDA Axis in Myeloid Cells
Source: Adv Sci (Weinh). 2022 Oct 19;9(34):2202857. doi: 10.1002/advs.202202857 (PMC9731701; doi:10.1002/advs.202202857)
Supplement: Supplementary file 2 — Supplemental Table 1 [file ADVS-9-2202857-s004.xlsx]

## Sheet: BMDCs
Gene expression profiles of Trpv2fl/fl and Lyz2-Cre;Trpv2fl/fl BMDCs.
gene_id	gene_name	DWT1_fpkm	DWT2_fpkm	DKO1_fpkm	DKO2_fpkm	foldChange(DKO/DWT)(DKO/DWT)(DKO/DWT)	log2FoldChange	pval	padj
ENSMUSG00000069516	Lyz2	14520.6	15842.8	91.5648	125.377	0.00815659	-6.93782	3.49964e-23	5.16372e-19
ENSMUSG00000090015	Gm15446	1.52124	0.761161	0.0155049	0.0451237	0.032255	-4.95433	2.54135e-05	0.187488
ENSMUSG00000018507	Trpv2	44.2265	56.5792	9.25192	10.2429	0.216507	-2.20752	8.06927e-05	0.396874
ENSMUSG00000022033	Pbk	0	0.28687	2.25795	0.825379	10.7959	3.43242	0.00118927	1
ENSMUSG00000063458	Lrmda	5.06754	4.37303	0.906986	1.02651	0.230425	-2.11763	0.00119528	1
ENSMUSG00000017716	Birc5	0.121978	0.573891	2.36019	1.01946	4.96882	2.3129	0.00272389	1
ENSMUSG00000026683	Nuf2	0.0654424	0.234974	1.09065	0.457286	5.26582	2.39666	0.00291604	1
ENSMUSG00000074342	I830077J02Rik	4.86253	5.11093	13.2969	15.4196	3.2414	1.69662	0.00510416	1
ENSMUSG00000043795	Prr33	0.212225	0.59267	1.86503	1.65095	4.76859	2.25356	0.00696292	1
ENSMUSG00000099398	Ms4a14	2.47918	1.5799	7.42519	10.0564	4.93224	2.30224	0.0070446	1
ENSMUSG00000031898	Dpep3	0.384038	0.242065	1.86388	2.91311	8.8429	3.14452	0.00715487	1
ENSMUSG00000034311	Kif4	0	0.093178	0.56334	0.195913	8.154	3.02751	0.00751254	1
ENSMUSG00000034156	Tspoap1	0.0936122	0.0811322	0.425728	0.347157	4.83314	2.27296	0.00849104	1
ENSMUSG00000017861	Mybl2	0.268763	0.510234	1.23999	1.50977	3.97325	1.99032	0.00892766	1
ENSMUSG00000023908	Pkmyt1	0.309181	0.310273	1.41574	1.01445	4.23298	2.08167	0.00984769	1
ENSMUSG00000053063	Clec12a	6.89544	7.73277	18.1508	18.0709	2.74901	1.45891	0.0123163	1
ENSMUSG00000023367	Tmem176a	0.513462	0.849563	2.24589	1.92504	3.34244	1.7409	0.0138479	1
ENSMUSG00000064147	Rab44	2.65684	4.18939	9.31489	7.20661	2.61278	1.38558	0.0188579	1
ENSMUSG00000051246	Msantd1	0.0816268	0.123803	0.544727	0.919872	8.2595	3.04605	0.0188646	1
ENSMUSG00000026955	Sapcd2	0	0	0.318252	0.0649967	inf	inf	0.0202562	1
ENSMUSG00000030346	Rad51ap1	0.123169	0.170799	0.901108	0.318951	4.21212	2.07455	0.0205182	1
ENSMUSG00000025574	Tk1	1.07204	0.513981	2.73988	1.29069	2.65897	1.41087	0.0229868	1
ENSMUSG00000034903	Cobll1	0	0.012318	0.105386	0.10905	19.1158	4.2567	0.0231436	1
ENSMUSG00000024056	Ndc80	0.0913006	0.16617	0.595744	0.376529	4.01169	2.00421	0.0240587	1
ENSMUSG00000024770	Lipn	0.755178	0.763585	2.98642	1.78052	3.33199	1.73639	0.0253256	1
ENSMUSG00000025515	Muc2	0	0	0.0379044	0.0449422	inf	inf	0.0265323	1
ENSMUSG00000035095	Fam167a	9.08502	9.35244	5.00518	2.07523	0.395426	-1.33852	0.027783	1
ENSMUSG00000046295	Ankle1	0.0463499	0.100427	0.549885	0.488987	7.74208	2.95272	0.0288567	1
ENSMUSG00000029810	Tmem176b	1.97522	2.47032	5.68535	5.0837	2.66153	1.41226	0.0297202	1
ENSMUSG00000047415	Gpr68	2.36828	2.79175	1.21163	0.722711	0.397504	-1.33096	0.0316396	1
ENSMUSG00000037944	Ccr7	1.37864	0.753272	2.90376	4.19664	3.83928	1.94084	0.0316532	1
ENSMUSG00000090812	Samd15	0.0711947	0.0205678	0.305009	0.614535	11.9062	3.57364	0.0322824	1
ENSMUSG00000032218	Ccnb2	0.348487	1.141	3.90469	1.37405	3.57491	1.83791	0.0328325	1
ENSMUSG00000036256	Igfbp7	33.7841	9.34924	50.2221	58.1256	2.85332	1.51264	0.0332643	1
ENSMUSG00000001663	Gstt1	3.06495	1.00874	5.3699	7.36745	3.60046	1.84818	0.0334203	1
ENSMUSG00000044201	Cdc25c	0	0.0104449	0.22638	0.0693506	28.0739	4.81116	0.034641	1
ENSMUSG00000041263	Rusc1	0.211795	0.256983	0.628173	0.782048	3.40378	1.76714	0.034805	1
ENSMUSG00000028459	Cd72	4.64273	1.03597	9.77951	16.2327	5.36867	2.42456	0.0353403	1
ENSMUSG00000031780	Ccl17	12.11	4.89793	33.6372	61.3911	6.57588	2.71718	0.0356729	1
ENSMUSG00000070883	Ccdc173	0.231749	0.0803414	0.572797	0.800161	5.07188	2.34252	0.0362919	1
ENSMUSG00000050410	Tcf19	0.199601	0.576637	1.94046	0.989076	3.92398	1.97232	0.0363105	1
ENSMUSG00000008601	Rab25	0.0354342	0	0.52548	0.30586	25.245	4.65793	0.0367997	1
ENSMUSG00000026866	Kynu	0.0964083	0.325867	0.75298	0.536289	3.26531	1.70722	0.0387766	1
ENSMUSG00000017499	Cdc6	0.226741	0.265293	0.975128	0.500167	3.13868	1.65016	0.0389757	1
ENSMUSG00000018593	Sparc	0.923339	0.840934	0.402276	0.0600379	0.25318	-1.98177	0.0390138	1
ENSMUSG00000028341	Nr4a3	0	0.128725	0.381783	0.227917	4.95294	2.30828	0.0408148	1
ENSMUSG00000002104	Rapsn	0.460566	0.940891	2.53689	1.67223	3.19993	1.67804	0.0417576	1
ENSMUSG00000022843	Clcn2	0.0885974	0.0511906	0.32117	0.2738	4.68365	2.22763	0.0419304	1
ENSMUSG00000030270	Cpne9	0	0	0.0818763	0.050545	inf	inf	0.0421818	1
ENSMUSG00000063157	Csn2	0.0171185	0	0.076159	0.139554	14.9688	3.90389	0.0425541	1
ENSMUSG00000026669	Mcm10	0.208086	0.24714	0.548598	0.680024	3.05311	1.61028	0.042599	1
ENSMUSG00000025085	Ablim1	0.104185	0.197791	0.00490489	0.0523404	0.240585	-2.05538	0.0426711	1
ENSMUSG00000041431	Ccnb1	0.393617	0.731017	2.12642	0.79547	2.64225	1.40177	0.0432458	1
ENSMUSG00000040312	Cchcr1	0.0430512	0.158575	0.393703	0.392252	4.29386	2.10227	0.0435214	1
ENSMUSG00000039396	Neil3	0.0106717	0.0832412	0.749092	0.163761	9.46228	3.24219	0.0445551	1
ENSMUSG00000002668	Dennd1c	7.9715	6.68753	15.1426	20.1872	2.75073	1.45981	0.044641	1
ENSMUSG00000031239	Itm2a	0.169958	0.471361	1.54587	0.945425	4.10371	2.03693	0.0449934	1
ENSMUSG00000022096	Hr	0.0171359	0	0.118589	0.0986083	14.0761	3.81518	0.0467154	1
ENSMUSG00000032609	Klhdc8b	0.105621	0.140361	0.382881	0.364677	3.35636	1.7469	0.0476931	1
ENSMUSG00000033227	Wnt6	12.6839	9.68032	21.1226	26.6123	2.42612	1.27865	0.0480278	1
ENSMUSG00000080316	Spaca6	5.0331	1.1705	6.71755	6.65344	2.41703	1.27324	0.0489556	1
ENSMUSG00000030789	Itgax	14.231	15.7676	27.602	34.1633	2.33007	1.22037	0.0495295	1
ENSMUSG00000030361	Klrb1a	0	0	0.367452	0.249524	inf	inf	0.0499797	1
ENSMUSG00000022322	Shcbp1	0.0188345	0.130588	0.353793	0.252894	4.33023	2.11444	0.0519755	1
ENSMUSG00000032679	Cd59a	0.491012	0.851104	2.10357	1.75811	3.13468	1.64832	0.0522638	1
ENSMUSG00000036362	P2ry13	4.47894	9.71473	17.2024	12.0549	2.20723	1.14224	0.0533297	1
ENSMUSG00000095041	AC149090.1	62.9743	33.1207	96.8051	85.7132	2.09858	1.06941	0.0534591	1
ENSMUSG00000078656	Vps25	0.0361032	0.0625802	0.464014	0.51939	11.1422	3.47796	0.0543481	1
ENSMUSG00000027469	Tpx2	0.468979	1.46105	2.90725	1.48309	2.36428	1.2414	0.0556373	1
ENSMUSG00000040663	Clcf1	0.809941	0.715463	1.5707	1.95694	2.62318	1.39132	0.0556499	1
ENSMUSG00000020399	Havcr2	6.18741	6.47658	12.1051	15.9222	2.51876	1.33272	0.0566826	1
ENSMUSG00000026679	Enkur	0.0379766	0.0658275	0.33791	0.655609	11.1972	3.48507	0.0583869	1
ENSMUSG00000021594	Srd5a1	0.957796	0.565179	0.282063	0.0781793	0.237455	-2.07428	0.0588736	1
ENSMUSG00000024011	Pi16	0.0652059	0.49247	0.718333	0.741521	2.88411	1.52813	0.0601896	1
ENSMUSG00000074476	Spc24	0.0230398	0.399365	1.0478	0.530331	3.85833	1.94798	0.0618103	1
ENSMUSG00000047146	Tet1	0.0997165	0.0997186	0.0341255	0.00367833	0.180575	-2.46933	0.0629663	1
ENSMUSG00000048696	Mex3d	7.87758	10.2568	6.67556	1.34045	0.432424	-1.20948	0.0630721	1
ENSMUSG00000079845	Xlr4a	0.656538	0.200827	1.52726	1.22231	3.52353	1.81702	0.0632261	1
ENSMUSG00000035285	Nat14	0.285007	0.0494022	0.591721	0.765368	4.66415	2.22161	0.0641397	1
ENSMUSG00000007035	Msh5	0.257466	0.158059	0.466663	0.699638	3.24269	1.69719	0.0644805	1
ENSMUSG00000030666	Calcb	0	0	0.278205	0.404828	inf	inf	0.0659985	1
ENSMUSG00000052760	A630001G21Rik	16.675	11.1898	24.0362	27.9557	2.10826	1.07605	0.0673322	1
ENSMUSG00000042828	Trim72	0.0265479	0	0.157479	0.331002	22.0835	4.4649	0.0687626	1
ENSMUSG00000037628	Cdkn3	0	0.216695	0.519097	0.551533	5.43803	2.44308	0.0689172	1
ENSMUSG00000056531	Ccdc18	0	0	0.136659	0.0176763	inf	inf	0.0705147	1
ENSMUSG00000031024	Denn2b	0.268616	0.170127	0.0612847	0.00990866	0.157808	-2.66376	0.0714883	1
ENSMUSG00000014030	Pax5	0	0.034821	0.105923	0.1156	7.01865	2.81119	0.0716186	1
ENSMUSG00000096255	Dynlt1b	16.6849	7.46352	28.202	18.1408	2.06315	1.04485	0.0719433	1
ENSMUSG00000020250	Txnrd1	53.5591	58.803	40.3544	12.517	0.473817	-1.0776	0.0725008	1
ENSMUSG00000118506	1700094D03Rik	0.344548	0.165897	0.775896	0.715977	3.24318	1.69741	0.0738407	1
ENSMUSG00000003617	Cp	0.66309	0.590803	1.54394	0.980684	2.15139	1.10527	0.074752	1
ENSMUSG00000037313	Tacc3	1.33517	1.83701	4.52104	2.00084	2.12344	1.0864	0.075118	1
ENSMUSG00000090019	Gimap1	0	0.0501578	0.152577	0.31453	10.8229	3.43602	0.0754243	1
ENSMUSG00000020108	Ddit4	10.8429	16.3942	8.04824	4.30874	0.475723	-1.07181	0.0755538	1
ENSMUSG00000052146	Rps10	0.666949	0.889283	1.92741	1.77137	2.61647	1.38762	0.080214	1
ENSMUSG00000078521	Aunip	0.0464953	0.161187	0.965318	0.445929	7.00048	2.80745	0.0806349	1
ENSMUSG00000024501	Dpysl3	0.0448558	0.202154	0.00886934	0	0.032508	-4.94306	0.0809708	1
ENSMUSG00000074158	Zfp976	0.296704	0.174861	0.633606	0.569128	2.81939	1.49538	0.0821705	1
ENSMUSG00000014786	Slc9a5	0.45253	0.451031	0.917157	1.08504	2.49994	1.32189	0.0829573	1
ENSMUSG00000021214	Akr1c18	0.589377	0.42567	1.50527	1.64868	3.49054	1.80345	0.083769	1
ENSMUSG00000022422	Dscc1	0.0267697	0.0580022	0.251425	0.205395	5.84991	2.54841	0.084133	1
ENSMUSG00000036172	Cd200r3	0.02972	0.128789	0.264444	0.294541	3.91988	1.97081	0.0851309	1
ENSMUSG00000028832	Stmn1	2.43665	5.10576	11.1301	4.46683	2.11281	1.07916	0.0861058	1
ENSMUSG00000042286	Stab1	8.73549	14.2629	20.0071	21.8128	2.02933	1.021	0.0862875	1
ENSMUSG00000036957	Lrfn3	0	0	0.162463	0.118204	inf	inf	0.0864824	1
ENSMUSG00000048217	Nags	0.0208885	0.0181037	0.14456	0.440743	18.2055	4.1863	0.0866363	1
ENSMUSG00000021990	Spata13	10.6488	5.63909	4.79068	2.18004	0.446208	-1.16421	0.0867205	1
ENSMUSG00000057132	Rpgrip1	0.00487833	0.00422797	0.0771673	0.0280724	11.7954	3.56015	0.0878645	1
ENSMUSG00000072980	Oip5	0.266733	0.288967	1.2526	0.639549	3.56505	1.83392	0.0884284	1
ENSMUSG00000059540	Tcea2	0.72348	0.760035	1.90738	1.45083	2.45466	1.29552	0.0889569	1
ENSMUSG00000029249	Rest	12.4112	12.094	9.42996	2.36178	0.478058	-1.06474	0.0890228	1
ENSMUSG00000030867	Plk1	0.539168	0.981305	2.61193	1.03421	2.44989	1.29272	0.0897472	1
ENSMUSG00000000983	Wfdc18	0.194366	0.0842268	0.480398	1.02527	6.43294	2.68548	0.0898792	1
ENSMUSG00000028542	Slc6a9	0.576556	0.25984	0.193804	0.0331779	0.265307	-1.91427	0.0898858	1
ENSMUSG00000026068	Il18rap	0.272175	0.570701	1.18918	0.639966	2.27133	1.18354	0.0913969	1
ENSMUSG00000035179	Ppp1r32	0.358847	0.0622014	0.67407	1.44549	6.02278	2.59043	0.0917	1
ENSMUSG00000030790	Adm	0.219697	0.634692	0.0362005	0.0351179	0.0918526	-3.44454	0.0918319	1
ENSMUSG00000112023	Lilr4b	149.081	114.725	225.447	234.563	1.94909	0.962798	0.092072	1
ENSMUSG00000016024	Lbp	0.319047	0.404135	0.885619	0.788521	2.54222	1.34609	0.0923603	1
ENSMUSG00000014686	Ceacam16	1.05148	0.219968	1.43385	1.73871	2.84974	1.51083	0.0926771	1
ENSMUSG00000022034	Esco2	0	0.0695555	0.440799	0.0855233	7.29104	2.86612	0.0946227	1
ENSMUSG00000052142	Rasal3	4.60016	3.92393	6.91765	8.34785	2.02633	1.01887	0.0946997	1
ENSMUSG00000028137	Celf3	0.194969	0.0375504	0.331969	0.675248	5.16038	2.36748	0.0950555	1
ENSMUSG00000031297	Slc7a3	0.156664	0	0.30977	0.300507	4.38605	2.13292	0.0953139	1
ENSMUSG00000030589	Rasgrp4	2.82293	6.25777	8.99899	12.3845	2.67566	1.41989	0.0955131	1
ENSMUSG00000016255	Tubb1	1.30706	1.97328	0.875377	0.121314	0.291463	-1.77862	0.0962163	1
ENSMUSG00000034773	Hrob	0.136864	0.203344	0.86985	0.262527	3.33756	1.7388	0.0964046	1
ENSMUSG00000027323	Rad51	0.115906	0.309089	0.713986	0.333491	2.54523	1.3478	0.0967146	1
ENSMUSG00000022540	Rogdi	2.35304	3.77169	5.72828	5.99377	2.12846	1.08981	0.0974886	1
ENSMUSG00000024799	Tm7sf2	1.76377	1.91371	3.03492	3.84807	2.12287	1.08602	0.0977143	1
ENSMUSG00000024791	Cdca5	0.807498	1.0377	2.64275	1.49551	2.36575	1.2423	0.0984025	1
ENSMUSG00000019734	Tmc4	0.180061	0.0720257	0.506663	0.278966	3.30785	1.7259	0.0991081	1
ENSMUSG00000033318	Gstt2	1.96844	1.55767	2.97556	4.06309	2.28391	1.19151	0.0999265	1
ENSMUSG00000041679	Lrrc29	0.748882	0.363465	1.24384	1.10609	2.33638	1.22428	0.100845	1
ENSMUSG00000022303	Dcstamp	1.5577	1.29217	2.48602	3.13732	2.24174	1.16462	0.101085	1
ENSMUSG00000039634	Zfp189	2.38625	2.52961	1.18933	0.907879	0.462727	-1.11177	0.101795	1
ENSMUSG00000028362	Tnfsf8	0.0622868	0.391377	0.646588	0.612317	3.03589	1.60212	0.101972	1
ENSMUSG00000026622	Nek2	0	0.204785	0.493163	0.226618	3.59486	1.84593	0.102011	1
ENSMUSG00000033960	Jcad	0.251364	0.435707	0.192396	0.031107	0.31397	-1.6713	0.102375	1
ENSMUSG00000025330	Padi4	3.72732	4.7606	6.80029	8.50193	2.03979	1.02842	0.102514	1
ENSMUSG00000041695	Kcnj2	11.9674	12.6275	10.0444	2.10964	0.485441	-1.04263	0.103058	1
ENSMUSG00000001128	Cfp	195.67	270.239	474.203	776.037	3.10317	1.63374	0.10383	1
ENSMUSG00000095620	Csta2	11.1327	20.9051	31.2762	28.2055	2.03535	1.02528	0.104515	1
ENSMUSG00000025473	Adam8	66.1325	106.368	144.019	156.813	1.94625	0.960695	0.105659	1
ENSMUSG00000028124	Gclm	32.4818	39.9936	25.8433	10.7367	0.519083	-0.945963	0.105856	1
ENSMUSG00000028068	Iqgap3	0.161431	0.460347	0.818584	0.459482	2.15497	1.10767	0.105886	1
ENSMUSG00000042734	Ttc9	0.210922	0.0752717	0.0122663	0.0118995	0.0942976	-3.40664	0.106927	1
ENSMUSG00000048779	P2ry6	10.7392	13.7033	19.7527	25.3853	2.09439	1.06653	0.1071	1
ENSMUSG00000055612	Cdca7	3.25844	3.48192	1.9402	1.11865	0.480156	-1.05843	0.107199	1
ENSMUSG00000030406	Gipr	0.476703	0.339374	0.959417	0.914397	2.54809	1.34942	0.107461	1
ENSMUSG00000068129	Cst7	12.3253	5.315	18.1294	13.2625	1.93555	0.952746	0.107726	1
ENSMUSG00000036019	Tmtc2	0.0533449	0.0330237	0.210958	0.109633	3.90875	1.96671	0.109341	1
ENSMUSG00000005410	Mcm5	1.69248	4.04027	5.57757	4.98361	2.01472	1.01058	0.109367	1
ENSMUSG00000037544	Dlgap5	0.339747	0.271803	0.887095	0.417751	2.22412	1.15323	0.110708	1
ENSMUSG00000033597	Caskin1	0.156705	0.129023	0.0154926	0.0375733	0.222035	-2.17114	0.110797	1
ENSMUSG00000039007	Cpq	1.1795	1.62538	2.89195	2.31903	2.01992	1.0143	0.111862	1
ENSMUSG00000001517	Foxm1	0.298777	0.401812	1.2121	0.385363	2.29653	1.19945	0.112197	1
ENSMUSG00000048922	Cdca2	0.10373	0.314653	0.912714	0.278559	2.84386	1.50785	0.112683	1
ENSMUSG00000022803	Popdc2	0.0251193	0	0.0993366	0.337281	21.5227	4.42779	0.112778	1
ENSMUSG00000020846	Rflnb	2.4138	1.88719	1.36842	0.50186	0.44445	-1.16991	0.112887	1
ENSMUSG00000030315	Vgll4	8.60219	8.32184	6.9948	1.43299	0.488811	-1.03265	0.113395	1
ENSMUSG00000061353	Cxcl12	0.065256	0.0377043	0	0	0		0.113452	1
ENSMUSG00000031155	Pim2	5.00552	2.94116	8.51345	5.41097	1.87824	0.90938	0.114143	1
ENSMUSG00000040631	Dok4	1.64994	1.56457	0.729249	0.577123	0.442595	-1.17594	0.114279	1
ENSMUSG00000020303	Stc2	0.206196	0.138995	0.566266	0.318613	2.71607	1.44152	0.114656	1
ENSMUSG00000039089	L3mbtl3	0.848361	1.24307	0.74822	0.222436	0.464936	-1.10489	0.115059	1
ENSMUSG00000019850	Tnfaip3	20.4113	13.4596	10.9415	6.01134	0.529312	-0.917809	0.11632	1
ENSMUSG00000022236	Ropn1l	2.60169	4.24126	6.61413	7.01045	2.21651	1.14829	0.116984	1
ENSMUSG00000001095	Slc13a2	0	0.0639034	0.267286	0.259293	8.99679	3.16941	0.117334	1
ENSMUSG00000037443	Cep85	4.82668	4.42698	7.79742	8.08219	1.91491	0.937274	0.117457	1
ENSMUSG00000026950	Neb	0.0111118	0.00192609	0.0307599	0.0319715	5.42562	2.43979	0.117842	1
ENSMUSG00000021876	Rnase4	4.88882	4.51954	12.8173	30.4945	5.49152	2.45721	0.117969	1
ENSMUSG00000011658	Fuz	1.16122	0.811291	1.56977	2.06831	2.10588	1.07442	0.118453	1
ENSMUSG00000053693	Mast1	0.100959	0.0159091	0.281292	0.114434	3.5216	1.81623	0.118459	1
ENSMUSG00000039199	Zdhhc1	4.18722	2.74002	5.66776	7.80269	2.2296	1.15678	0.118559	1
ENSMUSG00000055435	Maf	7.84809	15.2246	20.3256	19.4556	1.89981	0.925856	0.118824	1
ENSMUSG00000055013	Agap1	5.37294	3.6726	3.07358	1.46167	0.523677	-0.933251	0.119364	1
ENSMUSG00000038738	Shank1	0	0.00488666	0.0278717	0.146006	43.6536	5.44803	0.119717	1
ENSMUSG00000091243	Vgll3	0.0166896	0.101252	0	0	0		0.119743	1
ENSMUSG00000020492	Ska2	0.217414	0.392561	1.12847	0.417036	2.5749	1.36452	0.120103	1
ENSMUSG00000050493	Fam167b	0.370896	0.2143	0.8556	1.36359	4.40496	2.13913	0.120119	1
ENSMUSG00000044452	Zfp507	1.6277	1.30459	1.05383	0.317747	0.471202	-1.08558	0.121059	1
ENSMUSG00000015452	Ager	0.664528	0.143984	0.821232	1.22157	2.93542	1.55357	0.122409	1
ENSMUSG00000035164	Zc3h12c	19.5988	14.8993	13.8109	1.82736	0.436247	-1.19678	0.122671	1
ENSMUSG00000034205	Loxl2	0.296133	0.180608	0.0975906	0.0105191	0.216834	-2.20534	0.122928	1
ENSMUSG00000070501	Ifi214	0	0	0	0.511963	inf	inf	0.122996	1
ENSMUSG00000066363	Serpina3f	0.0258871	0.022436	0.179153	0.893805	27.6315	4.78824	0.123221	1
ENSMUSG00000050947	Amigo1	0.577834	0.899585	0.5078	0.0923652	0.394736	-1.34104	0.123653	1
ENSMUSG00000057123	Gja5	0.185706	0.107299	0.703792	0.178108	3.004	1.58688	0.123686	1
ENSMUSG00000029135	Fosl2	13.6997	14.6651	11.6672	3.00138	0.514283	-0.959364	0.124035	1
ENSMUSG00000023345	Poc1a	1.54601	0.754658	2.2312	2.04518	2.06116	1.04345	0.124411	1
ENSMUSG00000068246	Apol9b	0.0325544	0.0846431	0.0643697	12.3016	136.964	7.09766	0.124778	1
ENSMUSG00000068551	Zfp467	0.905593	0.965985	1.52892	2.00432	2.14761	1.10273	0.125321	1
ENSMUSG00000044716	Dok7	0.65175	0.348531	1.06935	2.07474	3.70972	1.89131	0.12644	1
ENSMUSG00000029028	Lrrc47	11.1301	12.5884	9.40075	2.70511	0.511156	-0.968165	0.126623	1
ENSMUSG00000091898	Tnnc1	0.740307	0.444193	1.46381	3.22238	4.70898	2.23541	0.126977	1
ENSMUSG00000032402	Smad3	1.52964	2.27133	1.30077	0.512955	0.488053	-1.03489	0.12724	1
ENSMUSG00000000562	Adora3	0.810768	1.39158	1.83889	2.34803	2.1502	1.10447	0.127871	1
ENSMUSG00000001248	Gramd1a	10.7157	10.6601	16.7245	18.9158	1.87372	0.905903	0.128512	1
ENSMUSG00000061039	Olfr920	0.093422	0.0809674	0.328397	0.19911	3.21968	1.68692	0.128595	1
ENSMUSG00000034771	Tle2	0.51458	0.297319	0.687739	1.00533	2.40517	1.26614	0.129628	1
ENSMUSG00000001403	Ube2c	0.296407	1.14613	2.18655	0.962177	2.23855	1.16257	0.129853	1
ENSMUSG00000003849	Nqo1	14.5054	12.0754	7.69874	5.41833	0.532369	-0.909501	0.130474	1
ENSMUSG00000020649	Rrm2	0.72738	1.65019	5.81644	1.49783	3.043	1.60549	0.130524	1
ENSMUSG00000029343	Crybb1	0	0	0.119002	0.519496	inf	inf	0.132931	1
ENSMUSG00000039081	Zfp503	9.94118	7.36065	6.08884	2.67018	0.524952	-0.929744	0.133705	1
ENSMUSG00000031480	Thsd1	0	0.0464752	0.106031	0.192863	7.4039	2.88828	0.13415	1
ENSMUSG00000026822	Lcn2	478.388	192.39	536.191	538.018	1.79247	0.841948	0.134224	1
ENSMUSG00000005580	Adcy9	1.91635	2.23427	1.73672	0.251623	0.461341	-1.11609	0.134338	1
ENSMUSG00000059326	Csf2ra	107.082	90.2655	149.328	200.194	2.02229	1.01599	0.134467	1
ENSMUSG00000086316	Nbdy	1.53392	2.00717	3.00328	3.72116	2.14652	1.102	0.134634	1
ENSMUSG00000027306	Nusap1	0.189864	0.518973	1.84821	0.462243	3.21437	1.68454	0.134982	1
ENSMUSG00000024892	Pcx	3.77915	1.91331	1.77564	0.825386	0.477379	-1.06679	0.13549	1
ENSMUSG00000063060	Sox7	0.269543	0.249183	1.31465	0.310217	3.10168	1.63305	0.135507	1
ENSMUSG00000038085	Cnbd2	0.580741	0.993394	1.75267	3.56174	3.96374	1.98686	0.135658	1
ENSMUSG00000023505	Cdca3	0.537794	0.985976	1.77912	1.34899	2.21624	1.14811	0.136354	1
ENSMUSG00000037643	Prkci	6.18339	6.40494	5.35301	1.13691	0.506843	-0.98039	0.137556	1
ENSMUSG00000037211	Spry1	1.14238	0.671843	0.584876	0.058695	0.338428	-1.56308	0.137864	1
ENSMUSG00000015852	Fcrls	0.101596	1.45286	2.23486	5.26173	5.66943	2.5032	0.138703	1
ENSMUSG00000058290	Espl1	0.25748	0.217282	0.703383	0.259942	2.07386	1.05232	0.138968	1
ENSMUSG00000098188	Sowahc	15.0651	16.9427	11.9649	4.87119	0.540472	-0.887707	0.139705	1
ENSMUSG00000068101	Cenpm	0.109984	0.0635477	0.398698	0.492259	5.83774	2.54541	0.140719	1
ENSMUSG00000048329	Mfsd6l	0.8921	0.199528	1.02423	1.4076	2.57075	1.36219	0.141325	1
ENSMUSG00000063506	Arhgap22	2.24829	2.86319	1.17943	1.29085	0.54052	-0.887581	0.141876	1
ENSMUSG00000096682	Ifna5	0	0	0	5.38635	inf	inf	0.142189	1
ENSMUSG00000074170	Plekhf1	0.168957	0.507633	0.679294	1.08029	2.98492	1.57769	0.14237	1
ENSMUSG00000022901	Cd86	13.6504	16.7987	23.5651	26.5255	1.84492	0.883557	0.14254	1
ENSMUSG00000026095	Asnsd1	0.386472	0.203882	0.564822	1.01528	3.14082	1.65114	0.142723	1
ENSMUSG00000041538	H2-Ob	0.0550943	0.181448	0.435751	0.221928	2.88853	1.53034	0.143048	1
ENSMUSG00000059674	Cdh24	0.135928	0.161984	0.503943	0.358507	3.11753	1.6404	0.143171	1
ENSMUSG00000017493	Igfbp4	1.62433	4.93306	6.41031	4.98262	1.8738	0.905967	0.143549	1
ENSMUSG00000030187	Klra2	2.06142	6.00948	7.34923	9.40609	2.3404	1.22676	0.145136	1
ENSMUSG00000060586	H2-Eb1	12.3198	22.5441	29.6058	42.2325	2.35138	1.23351	0.145145	1
ENSMUSG00000024299	Adamts10	2.98778	2.30935	4.82843	3.85744	1.79008	0.840028	0.145474	1
ENSMUSG00000038970	Lmtk2	1.78999	2.28587	1.55298	0.518528	0.513901	-0.960439	0.145845	1
ENSMUSG00000055523	Gucy2g	0.533655	0.0925021	0.0301484	0.0146234	0.0754062	-3.72917	0.146166	1
ENSMUSG00000032011	Thy1	0.633391	1.4753	2.56351	1.49971	2.02989	1.0214	0.146939	1
ENSMUSG00000113880	A030005L19Rik	0.0735502	0.12749	0.654438	0.775949	7.99532	2.99916	0.147583	1
ENSMUSG00000078771	Evi2a	49.3195	44.3996	67.692	82.9448	1.82031	0.864181	0.147725	1
ENSMUSG00000034998	Foxn2	12.82	12.5286	11.1927	2.31071	0.523093	-0.934861	0.148102	1
ENSMUSG00000024013	Fgd2	0.0789192	0.524385	0.728218	0.630751	2.44429	1.28941	0.148107	1
ENSMUSG00000042265	Trem1	2.84931	2.36656	7.59016	2.44807	1.94753	0.961642	0.148364	1
ENSMUSG00000096370	Gm21992	0.0512816	0.0800009	0.162238	0.255753	3.66752	1.8748	0.148618	1
ENSMUSG00000027670	Ocstamp	0	0.0280986	0.0961584	0.65298	33.0399	5.04614	0.148686	1
ENSMUSG00000028613	Lrp8	2.22381	2.14599	1.63507	0.631782	0.531476	-0.911923	0.149487	1
ENSMUSG00000056185	Snx32	5.32099	3.64303	7.35493	11.5824	2.44851	1.2919	0.149574	1
ENSMUSG00000069515	Lyz1	0.79793	1.34243	0.278426	0.315116	0.310428	-1.68767	0.149734	1
ENSMUSG00000032531	Amotl2	0.235655	0.457495	0.139788	0.108486	0.387337	-1.36834	0.149892	1
ENSMUSG00000040270	Bach2	0	0.0155065	0.0589623	0.0571991	8.1789	3.03191	0.150325	1
ENSMUSG00000029223	Uchl1	0.908111	0.944455	1.72378	2.15997	2.37615	1.24863	0.150641	1
ENSMUSG00000026632	Tatdn3	1.95761	1.67819	2.77686	3.9591	2.12615	1.08824	0.150805	1
ENSMUSG00000019838	Slc16a10	14.0709	11.5664	8.74029	4.85393	0.560352	-0.835595	0.151158	1
ENSMUSG00000000805	Car4	0.0301533	0.104534	0.357733	3.29683	34.1791	5.09504	0.151279	1
ENSMUSG00000040415	Dtx3	23.2101	15.1418	28.5067	37.7787	1.97536	0.982113	0.15167	1
ENSMUSG00000023052	Npff	0.650795	0.102552	0.994357	2.66689	5.90678	2.56237	0.151829	1
ENSMUSG00000028527	Ak4	4.938	4.58933	3.11587	1.78669	0.544778	-0.87626	0.152002	1
ENSMUSG00000022797	Tfrc	159.116	89.1582	90.315	22.8435	0.454978	-1.13613	0.152182	1
ENSMUSG00000078486	Perm1	4.22462	1.77802	5.15323	8.13268	2.57449	1.36429	0.152351	1
ENSMUSG00000020600	Slc7a15	0	0.0171834	0.0588046	0.209169	18.7738	4.23065	0.152417	1
ENSMUSG00000031502	Col4a1	0.174731	0.0894853	0.0314087	0.0228521	0.223	-2.16489	0.152738	1
ENSMUSG00000024617	Camk2a	0.0158825	0.0137651	0.0785111	0.091396	6.46338	2.69229	0.153857	1
ENSMUSG00000074004	B3gnt6	0.0250027	0.0216695	0.173032	0.239797	10.126	3.33999	0.154736	1
ENSMUSG00000020696	Rffl	11.1015	9.32653	8.34296	2.53461	0.536504	-0.898339	0.15665	1
ENSMUSG00000061028	Clasrp	3.97857	2.81386	4.92638	5.93649	1.81189	0.857492	0.157516	1
ENSMUSG00000017639	Rab11fip4	0.262554	0.248238	0.110122	0.0610451	0.353689	-1.49945	0.157843	1
ENSMUSG00000027315	Spint1	29.0301	43.3383	54.1181	68.3833	1.91475	0.937159	0.157922	1
ENSMUSG00000053158	Fes	37.3751	32.4431	48.7904	61.4501	1.79293	0.842319	0.158467	1
ENSMUSG00000030069	Prok2	0.185545	0.18761	0	0	0		0.159103	1
ENSMUSG00000035262	Amh	0.0354979	0	0.21057	0.272364	15.7083	3.97345	0.159162	1
ENSMUSG00000040204	Pclaf	0.197071	1.16357	3.39742	0.885974	3.1012	1.63282	0.159538	1
ENSMUSG00000040231	Syngr4	0	0.153981	0.29275	0.795188	8.36926	3.0651	0.15991	1
ENSMUSG00000023094	Msrb2	5.20919	3.20881	7.36331	6.93667	1.88522	0.914732	0.160053	1
ENSMUSG00000071537	Klrg2	0.138589	0	0.17127	0.382141	4.81325	2.26701	0.160601	1
ENSMUSG00000022698	Naa50	50.0985	56.0762	46.3018	11.8654	0.544494	-0.877011	0.160732	1
ENSMUSG00000030722	Nfatc2ip	2.20468	3.38175	2.14506	0.654481	0.502764	-0.992046	0.161006	1
ENSMUSG00000021125	Arg2	30.8031	15.543	15.5551	5.53429	0.465506	-1.10313	0.16126	1
ENSMUSG00000030882	Dnhd1	0.121857	0.0408819	0.15545	0.184732	2.37737	1.24937	0.161348	1
ENSMUSG00000029648	Flt1	0	0.0190234	0.0303806	0.0757854	6.57366	2.7167	0.161377	1
ENSMUSG00000092349	Smim40	0.0734591	0.76399	1.162	2.88859	5.71115	2.51378	0.161406	1
ENSMUSG00000045868	Gvin1	0.730732	0.713192	0.364473	0.315691	0.517053	-0.951615	0.16153	1
ENSMUSG00000024906	Mus81	3.60641	3.16883	4.87994	6.58298	1.93225	0.950278	0.161763	1
ENSMUSG00000045903	Npas4	0.0286661	0.0248445	0.113363	0.56361	15.7414	3.97649	0.161885	1
ENSMUSG00000100937	Nscme3l	0.987057	0.402573	1.95171	1.44785	2.66509	1.41418	0.162163	1
ENSMUSG00000038876	Rnf146	2.58093	2.1792	1.99922	0.370023	0.486349	-1.03994	0.162673	1
ENSMUSG00000079553	Kifc1	0.364649	0.948106	1.99139	0.716111	2.08662	1.06116	0.163237	1
ENSMUSG00000021391	Cenpp	0.0231207	0.0400767	0.365732	0.0886988	7.0986	2.82753	0.163483	1
ENSMUSG00000023224	Serping1	0.178482	0.441964	0.100832	0	0.14761	-2.76014	0.163723	1
ENSMUSG00000018169	Mfng	0.605552	1.08584	0.309661	0.340455	0.428985	-1.221	0.163809	1
ENSMUSG00000029153	Ociad2	0	0	0.0430629	0.1671	inf	inf	0.163846	1
ENSMUSG00000038550	Ciart	0.550602	0.431751	1.0887	1.05615	2.42504	1.27801	0.163972	1
ENSMUSG00000044199	S1pr4	0.22361	0.452198	0.859723	0.786356	2.67223	1.41804	0.16399	1
ENSMUSG00000026883	Dab2ip	0.403902	0.282501	0.154122	0.115533	0.426763	-1.22849	0.164061	1
ENSMUSG00000038459	Abhd17c	10.335	9.73801	7.52012	3.25878	0.555266	-0.848749	0.164648	1
ENSMUSG00000078566	Bnip3	16.5674	16.06	12.8344	4.64386	0.546059	-0.872872	0.165719	1
ENSMUSG00000047911	Npm2	0.0572215	0.099186	0.452576	0.603682	7.66601	2.93848	0.165863	1
ENSMUSG00000035390	Brsk1	0.375931	0.10025	0.528907	0.51309	2.4477	1.29143	0.166311	1
ENSMUSG00000028718	Stil	0.0613786	0.0265979	0.566364	0.0686784	6.94957	2.79692	0.166376	1
ENSMUSG00000031584	Gsr	169.858	142.456	132.114	38.8536	0.550317	-0.861665	0.166735	1
ENSMUSG00000042625	Safb2	17.9115	11.8362	20.7804	25.4233	1.76288	0.817933	0.16725	1
ENSMUSG00000030659	Nucb2	16.5561	11.4174	19.6619	24.8303	1.80961	0.855678	0.167304	1
ENSMUSG00000024675	Ms4a4c	1.69279	1.93659	0.334715	170.827	61.6325	5.94562	0.168384	1
ENSMUSG00000035237	Lcat	0	0.15314	0.305708	0.593132	6.79048	2.76351	0.168693	1
ENSMUSG00000039395	Mreg	36.3891	30.818	29.9715	6.1486	0.528132	-0.92103	0.170125	1
ENSMUSG00000033278	Ptprm	0.302182	0.465594	0.258919	0.0708445	0.427686	-1.22537	0.170164	1
ENSMUSG00000001604	Tcea3	0.931566	1.21106	2.00944	4.02052	3.30702	1.72553	0.170269	1
ENSMUSG00000059866	Tnip2	11.7238	10.6201	17.5935	17.745	1.76076	0.816199	0.170875	1
ENSMUSG00000052563	D930048N14Rik	6.88073	5.66375	10.5629	9.35163	1.74824	0.805903	0.171265	1
ENSMUSG00000023072	Cep89	1.25858	1.05039	1.82036	2.06769	1.89559	0.922651	0.171846	1
ENSMUSG00000037771	Slc32a1	4.64163	7.6048	4.27463	2.25635	0.558207	-0.841127	0.172301	1
ENSMUSG00000031295	Phka2	2.81362	3.28523	4.33673	5.46259	1.82034	0.864212	0.173209	1
ENSMUSG00000022715	Tmem114	0.884798	0.693808	1.54123	3.43479	3.74772	1.90601	0.173694	1
ENSMUSG00000020838	Slc6a4	0.0130835	0.260804	0.33631	0.388994	2.94079	1.5562	0.173856	1
ENSMUSG00000033542	Arhgef5	0.0297091	0.0926942	0	0.0170961	0.181392	-2.46282	0.174195	1
ENSMUSG00000079144	A130010J15Rik	1.49449	1.42361	1.15806	0.245347	0.473045	-1.07995	0.174506	1
ENSMUSG00000031520	Vegfc	4.13929	1.3217	4.42735	4.48068	1.82972	0.871624	0.174815	1
ENSMUSG00000034792	Gna15	7.96899	10.9254	15.1806	24.6065	2.43339	1.28297	0.175332	1
ENSMUSG00000035711	Dok3	42.6711	37.4003	62.1837	101.272	2.36797	1.24365	0.175426	1
ENSMUSG00000031389	Arhgap4	3.13047	3.41677	5.65477	4.72805	1.73372	0.793868	0.176241	1
ENSMUSG00000025489	Ifitm5	0.309969	0	0.91935	0.668893	5.62277	2.49128	0.17627	1
ENSMUSG00000096140	Ankrd66	4.80783	2.00482	5.24652	6.78617	2.02076	1.01489	0.176514	1
ENSMUSG00000014846	Tppp3	0.769889	0.806262	1.64916	4.12267	4.3789	2.13057	0.17657	1
ENSMUSG00000046591	Ticrr	0.023696	0.0770136	0.298695	0.0624977	3.49533	1.80543	0.176578	1
ENSMUSG00000041075	Fzd7	4.64363	5.50968	4.39694	1.07891	0.534301	-0.904276	0.176833	1
ENSMUSG00000109238	Gm35060	0.121603	0	0.90167	0.116628	8.15979	3.02853	0.177423	1
ENSMUSG00000024242	Map4k3	5.03632	5.03882	4.32276	1.2047	0.548763	-0.865746	0.177518	1
ENSMUSG00000042650	Alkbh5	29.9724	35.0389	27.3024	9.06922	0.565867	-0.821465	0.177862	1
ENSMUSG00000087444	Gm5475	0.176118	0.0305278	0	0	0		0.178036	1
ENSMUSG00000026196	Bard1	0.0523781	0.199739	0.455695	0.180846	2.56828	1.3608	0.178065	1
ENSMUSG00000021367	Edn1	0.194002	0.120099	0.3836	1.14297	5.90111	2.56099	0.178066	1
ENSMUSG00000057914	Cacnb2	0.0224076	0.0388406	0.13735	0.0472796	3.04802	1.60787	0.179243	1
ENSMUSG00000020642	Rnf144a	2.77831	1.22496	1.1578	0.580953	0.457093	-1.12944	0.179937	1
ENSMUSG00000040726	Hesx1	0.0475012	0	0.187848	0.410019	15.1474	3.921	0.180236	1
ENSMUSG00000040247	Tbc1d10c	0	0	0.080884	0.0784652	inf	inf	0.18033	1
ENSMUSG00000025764	Jade1	3.2112	3.30946	2.94009	0.602571	0.53305	-0.907656	0.180616	1
ENSMUSG00000022707	Gbe1	16.7698	13.555	12.3306	4.3768	0.561581	-0.832435	0.181458	1
ENSMUSG00000006611	Hfe	3.66775	4.86167	6.87486	6.82844	1.78099	0.832679	0.182221	1
ENSMUSG00000038782	1700028J19Rik	0.119954	0.145548	0.450653	0.391158	3.47512	1.79706	0.182226	1
ENSMUSG00000038736	Nudcd1	1.01516	0.90695	0.738355	0.261633	0.529823	-0.916417	0.182265	1
ENSMUSG00000035202	Lars2	4.36231	11.6619	3.31388	2.65078	0.402779	-1.31194	0.18234	1
ENSMUSG00000034868	Myl12b	1.54089	1.0387	2.68711	1.78573	1.86407	0.898453	0.182477	1
ENSMUSG00000042349	Ikbke	23.9019	16.2145	27.4001	33.9257	1.73654	0.796212	0.183217	1
ENSMUSG00000079215	Zfp664	7.66754	7.11766	6.22604	1.94553	0.557542	-0.842849	0.183747	1
ENSMUSG00000038533	Cbfa2t2	2.9675	3.11834	2.37822	0.933357	0.557799	-0.842181	0.18394	1
ENSMUSG00000049093	Il23r	0.78629	0.206505	1.20138	0.799822	2.18045	1.12463	0.184011	1
ENSMUSG00000023348	Trip6	0.463709	0.676866	0.91689	1.40443	2.34001	1.22651	0.184159	1
ENSMUSG00000070605	Zfp992	4.7816	4.70874	7.79301	7.12261	1.73333	0.793549	0.184258	1
ENSMUSG00000040189	Odad1	0.418847	0.227935	0.654844	0.551183	2.05044	1.03594	0.184279	1
ENSMUSG00000036718	Micall2	9.3128	5.50482	10.4092	13.1027	1.80687	0.853494	0.184378	1
ENSMUSG00000020954	Strn3	6.06551	6.46288	5.67037	0.992369	0.517209	-0.95118	0.184419	1
ENSMUSG00000019942	Cdk1	0.672834	1.49949	2.24504	1.49803	1.83675	0.877152	0.185411	1
ENSMUSG00000066456	Hmgn3	0.253746	0.137449	0.376299	0.760512	3.43993	1.78238	0.18598	1
ENSMUSG00000050075	Gpr171	1.17231	2.6786	4.37259	2.402	1.84346	0.882415	0.186147	1
ENSMUSG00000059142	Zfp945	0.431223	0.358583	0.639492	0.709791	1.91933	0.9406	0.186256	1
ENSMUSG00000038264	Sema7a	0.0898749	0.140208	0.302106	0.379269	3.34689	1.74282	0.186305	1
ENSMUSG00000041974	Spidr	3.49617	3.92432	3.10241	0.956867	0.550527	-0.861114	0.18642	1
ENSMUSG00000074899	Sptbn5	0.0305208	0.00440864	0.0402324	0.0878159	4.39451	2.1357	0.186743	1
ENSMUSG00000029601	Iqcd	0.0705732	0.183494	0.313974	0.643013	4.41252	2.1416	0.187103	1
ENSMUSG00000036948	Map11	19.5396	19.6859	28.413	31.9676	1.72891	0.789861	0.187176	1
ENSMUSG00000046567	4930430F08Rik	0.566835	0.335699	0.20548	0.163093	0.446442	-1.16345	0.187189	1
ENSMUSG00000001062	Vps9d1	7.14415	5.86269	10.2363	9.81986	1.71034	0.774283	0.187673	1
ENSMUSG00000031901	Dus2	2.09519	2.28891	3.081	4.23844	1.90669	0.931074	0.18808	1
ENSMUSG00000005142	Man2b1	54.8276	58.7785	87.9567	86.0773	1.69871	0.764436	0.18836	1
ENSMUSG00000002617	Zfp40	0.753914	0.733649	1.64763	0.964089	1.86134	0.896343	0.188417	1
ENSMUSG00000028041	Adam15	21.7253	23.9793	33.9825	52.9051	2.1933	1.1331	0.188427	1
ENSMUSG00000068699	Flnc	0.031526	0.0601108	0	0.00604721	0.0859697	-3.54003	0.18907	1
ENSMUSG00000042810	Krba1	0.00421512	0.0182659	0.0291709	0.0768105	5.6048	2.48666	0.189131	1
ENSMUSG00000030691	Fchsd2	1.68999	2.25574	1.73778	0.458212	0.553431	-0.853525	0.189143	1
ENSMUSG00000031438	Rnf128	78.7396	76.5039	58.6424	28.8547	0.588771	-0.764221	0.189516	1
ENSMUSG00000031465	Angpt2	0.0481963	0.083542	0.142948	0.338978	4.34229	2.11846	0.190027	1
ENSMUSG00000027187	Cat	114.184	122.989	91.6025	42.7562	0.588735	-0.764309	0.19035	1
ENSMUSG00000023764	Sfi1	2.74488	1.65846	3.44255	3.36216	1.72075	0.783042	0.190429	1
ENSMUSG00000070904	Ifna4	0	0	0	2.93908	inf	inf	0.191031	1
ENSMUSG00000009621	Vav2	2.56329	3.5441	2.64438	0.715324	0.547799	-0.868281	0.191284	1
ENSMUSG00000025372	Baiap2	9.61899	6.28849	11.2474	15.649	1.94038	0.95634	0.191486	1
ENSMUSG00000026185	Igfbp5	0.394815	0.111209	1.58085	0.274529	3.59726	1.8469	0.191583	1
ENSMUSG00000048677	Tpcn2	9.91408	6.67645	12.4554	12.732	1.69601	0.762141	0.191985	1
ENSMUSG00000039637	Coro7	12.0192	11.725	18.5624	17.7162	1.69171	0.758478	0.192252	1
ENSMUSG00000031618	Nr3c2	0.0549411	0.079361	0.00905291	0	0.0614527	-4.02438	0.192401	1
ENSMUSG00000030172	Erc1	1.1003	0.931511	0.839272	0.248096	0.538156	-0.893904	0.192463	1
ENSMUSG00000026484	Rnf2	9.63845	11.6526	8.86158	3.07218	0.568562	-0.81461	0.192526	1
ENSMUSG00000118653	AC159819.1	0.540013	0.312014	0.830486	1.49621	3.20297	1.67941	0.192613	1
ENSMUSG00000046727	Cystm1	0.514765	0.506428	0.275093	0.12009	0.400261	-1.32099	0.192869	1
ENSMUSG00000056008	Gm11541	0	0	0.244057	0.101468	inf	inf	0.192925	1
ENSMUSG00000063849	Ppcdc	3.29966	2.61186	4.17118	6.02557	1.98288	0.987595	0.19297	1
ENSMUSG00000091491	Vmn2r97	0.252023	0.169886	0.118649	0.061387	0.448897	-1.15554	0.193508	1
ENSMUSG00000036959	Bcorl1	2.65917	3.09501	2.22982	0.941367	0.567758	-0.816652	0.193638	1
ENSMUSG00000000392	Fap	0.0209401	0.036297	0.0828097	0.321333	8.63584	3.11034	0.193749	1
ENSMUSG00000031995	St14	0.752953	1.37242	1.93392	1.56341	1.78674	0.837329	0.194286	1
ENSMUSG00000031955	Bcar1	0.495425	0.225988	0.141785	0.100032	0.363274	-1.46087	0.19454	1
ENSMUSG00000038170	Pde4dip	3.04549	3.65138	2.95529	0.826345	0.564174	-0.825787	0.194667	1
ENSMUSG00000030276	Ttll3	2.0227	1.37593	2.47642	2.9099	1.79216	0.841697	0.194895	1
ENSMUSG00000052087	Rgs14	12.5304	13.2718	19.0661	30.3661	2.2151	1.14737	0.195167	1
ENSMUSG00000003657	Calb2	1.70056	0.3832	11.1635	1.23954	5.73226	2.5191	0.195221	1
ENSMUSG00000028702	Rad54l	0.0384645	0.180018	0.365068	0.147563	2.38788	1.25573	0.195384	1
ENSMUSG00000028339	Col15a1	0.373485	0.582649	0.267703	0.152237	0.462829	-1.11145	0.195718	1
ENSMUSG00000027942	4933434E20Rik	2.50463	1.78452	3.09905	4.70115	2.10071	1.07088	0.19573	1
ENSMUSG00000046908	Ltb4r1	9.05807	21.3769	26.4453	47.6382	2.82568	1.4986	0.196486	1
ENSMUSG00000039253	Fn3krp	1.85843	1.99805	1.44196	0.406114	0.47941	-1.06067	0.196542	1
ENSMUSG00000026586	Prrx1	0.00535708	0.0789293	0	0	0		0.196602	1
ENSMUSG00000030149	Klrk1	0	0.0143055	0.0163187	0.546159	50.2449	5.6509	0.197199	1
ENSMUSG00000026578	Ccdc181	2.63956	3.66027	4.54378	5.86727	1.87383	0.90599	0.197445	1
ENSMUSG00000029102	Hgfac	0.677999	0.69308	1.32342	3.45137	4.17683	2.06241	0.197887	1
ENSMUSG00000069308	H2bc22	0	0.0727738	0.66412	0.402662	15.3496	3.94012	0.197966	1
ENSMUSG00000037703	Lzts3	1.46391	0.664583	0.509999	0.468005	0.509815	-0.971956	0.198081	1
ENSMUSG00000024330	Col11a2	0.275968	0.276549	0.511567	0.521083	2.08095	1.05724	0.198101	1
ENSMUSG00000031512	Tex29	0	0	0.046441	0.675783	inf	inf	0.19853	1
ENSMUSG00000021485	Mxd3	0.125119	0.0433755	0.395837	0.24	4.04241	2.01521	0.198653	1
ENSMUSG00000024871	Doc2g	0.0976631	0.203143	0.308974	0.505802	3.12325	1.64305	0.198701	1
ENSMUSG00000041949	Tango6	0.631281	0.554416	0.332861	0.217962	0.497774	-1.00644	0.199255	1
ENSMUSG00000021809	Nudt13	2.06698	2.08305	3.04152	4.86381	2.20403	1.14014	0.199487	1
ENSMUSG00000026943	Lcn12	0	0	0.593505	0.143939	inf	inf	0.199782	1
ENSMUSG00000025779	Ly96	14.3414	9.35981	16.5895	23.277	1.93172	0.949884	0.200462	1
ENSMUSG00000039994	Timeless	0.465333	0.705769	1.15013	3.04037	4.28269	2.09852	0.200622	1
ENSMUSG00000045514	Olfr460	0.0703429	0.0457238	0.295564	0.151796	4.05323	2.01907	0.200655	1
ENSMUSG00000032109	Nlrx1	2.61869	3.17205	4.9537	4.10351	1.70716	0.771595	0.200775	1
ENSMUSG00000039126	Prune2	0.359246	0.880902	1.57083	0.627468	1.80859	0.854862	0.201067	1
ENSMUSG00000001168	Oas1h	0.0696201	0.0603386	0.206489	1.13511	12.9001	3.68931	0.201285	1
ENSMUSG00000028348	Cavin4	0.173169	0	0.456542	0.221445	4.14798	2.05241	0.2016	1
ENSMUSG00000033411	Ctdspl2	2.1339	3.23232	2.28074	0.516257	0.512875	-0.963322	0.201767	1
ENSMUSG00000041293	Adgrf1	0.338488	0.160016	0.106478	0.0147563	0.235317	-2.08732	0.201794	1
ENSMUSG00000062510	Nsl1	0.279471	0.310033	0.862053	0.289479	1.9781	0.984118	0.201822	1
ENSMUSG00000042622	Maff	6.62746	6.5956	3.75059	3.44116	0.599984	-0.737004	0.201894	1
ENSMUSG00000031452	1700029H14Rik	0	0	0.0824892	0.280078	inf	inf	0.202171	1
ENSMUSG00000033450	Tagap	2.46365	2.65232	3.93895	4.26419	1.79393	0.843121	0.202179	1
ENSMUSG00000029299	Abcg3	0.267184	0.231564	0.709907	0.384378	2.31264	1.20954	0.202341	1
ENSMUSG00000029380	Cxcl1	87.2623	38.3625	37.6033	20.0133	0.485094	-1.04366	0.202523	1
ENSMUSG00000024241	Sos1	3.53092	3.51122	3.07593	0.880156	0.562947	-0.828929	0.202946	1
ENSMUSG00000036594	H2-Aa	14.2663	17.3831	23.7953	24.4759	1.69708	0.763054	0.203073	1
ENSMUSG00000029925	Tbxas1	7.21625	11.2881	13.1344	15.2424	1.72133	0.783528	0.203083	1
ENSMUSG00000095788	Sirpb1a	4.14013	5.00103	7.06066	7.4203	1.76616	0.820615	0.203592	1
ENSMUSG00000032902	Slc16a1	8.77302	6.81407	6.6077	2.06819	0.562329	-0.830513	0.204212	1
ENSMUSG00000029363	Rfc5	2.56476	3.22421	4.15494	4.91964	1.7655	0.820073	0.204619	1
ENSMUSG00000062028	Irgc1	0.0422835	0.109939	0.188116	0.608301	6.3175	2.65935	0.204786	1
ENSMUSG00000037548	H2-DMb2	1.2216	2.05866	3.35481	2.47341	1.9145	0.936967	0.204791	1
ENSMUSG00000079339	Ifit1bl1	0.209846	0.272805	0.025933	15.3209	41.5176	5.37565	0.204894	1
ENSMUSG00000037253	Mex3c	12.5446	14.5696	12.3552	3.10289	0.565732	-0.82181	0.205419	1
ENSMUSG00000029847	Slc23a4	0.016331	0	0.161456	0.0469884	13.0048	3.70097	0.205839	1
ENSMUSG00000018008	Cyth4	29.264	35.0913	46.0673	51.0137	1.6897	0.756765	0.206475	1
ENSMUSG00000038402	Foxf2	0.376311	0.130457	0.595263	0.601523	2.64738	1.40456	0.206585	1
ENSMUSG00000001098	Kctd10	8.93846	9.75667	7.63261	2.94204	0.578851	-0.788736	0.206653	1
ENSMUSG00000050370	Ch25h	0.769334	0.703813	1.73248	1.35274	2.27872	1.18822	0.206717	1
ENSMUSG00000019763	Rmnd1	2.85645	2.10081	3.77863	3.81998	1.70955	0.77362	0.206734	1
ENSMUSG00000028435	Aqp3	0	0	0.288396	0.0310858	inf	inf	0.207052	1
ENSMUSG00000046186	Cd109	0.146056	0.0595691	0.186868	0.444959	3.68728	1.88256	0.207305	1
ENSMUSG00000091811	Inafm1	6.13129	5.24987	7.96054	9.88336	1.7783	0.830496	0.207557	1
ENSMUSG00000028414	Fktn	2.22323	1.7622	1.73892	0.431851	0.541694	-0.884451	0.207652	1
ENSMUSG00000043811	Rtn4r	0.489424	0.397665	0.0907253	0.11735	0.267087	-1.90462	0.208407	1
ENSMUSG00000022938	Fam3b	0	0	0.0969805	0.188161	inf	inf	0.208625	1
ENSMUSG00000033177	Tmprss7	0	0	0.0619759	0.120245	inf	inf	0.208625	1
ENSMUSG00000078354	Ifna2	0	0	0	1.32223	inf	inf	0.208754	1
ENSMUSG00000031146	Plp2	102.209	95.8241	137.647	158.25	1.68231	0.750443	0.209096	1
ENSMUSG00000040272	Accs	1.24743	0.939848	1.89896	1.51589	1.70459	0.769426	0.209381	1
ENSMUSG00000058818	Pirb	60.2361	62.8698	82.5449	101.567	1.69242	0.759088	0.2096	1
ENSMUSG00000116895	Gm3435	1.20912	0.449111	1.33201	2.38556	2.6361	1.39841	0.210133	1
ENSMUSG00000038025	Phf2	11.5024	12.2414	11.0198	2.60788	0.5678	-0.816545	0.210539	1
ENSMUSG00000028678	Kif2c	0.0543493	0.200191	0.765686	0.143345	3.45676	1.78942	0.210571	1
ENSMUSG00000021182	Ccdc88c	0.307185	0.324894	0.257371	0.0349544	0.44445	-1.16991	0.210617	1
ENSMUSG00000040339	Fam102b	15.2102	8.55104	9.40492	3.3603	0.549341	-0.864226	0.210811	1
ENSMUSG00000020422	Tns3	20.6347	28.5522	21.9999	6.77028	0.587624	-0.767035	0.210845	1
ENSMUSG00000027424	Mgme1	7.70234	8.60909	5.49674	3.68511	0.603294	-0.729067	0.211038	1
ENSMUSG00000027203	Dut	1.00852	1.89737	3.33169	1.6986	1.80484	0.851868	0.211435	1
ENSMUSG00000046138	9930021J03Rik	3.8627	3.80253	3.58828	0.74093	0.554564	-0.850575	0.211473	1
ENSMUSG00000007080	Pole	0.122175	0.207171	0.582935	0.152838	2.2168	1.14848	0.211763	1
ENSMUSG00000035150	Eif2s3x	16.7643	21.2414	16.9122	1.8942	0.471206	-1.08557	0.211971	1
ENSMUSG00000074733	Zfp950	1.3124	1.25844	2.63366	1.33905	1.61888	0.694996	0.212079	1
ENSMUSG00000028071	Sh2d2a	0	0.017302	0.0296053	0.373359	29.3594	4.87575	0.213095	1
ENSMUSG00000079470	Utp14b	0.656196	0.789509	0.595321	0.133273	0.496428	-1.01034	0.213291	1
ENSMUSG00000034751	Mast4	0.124414	0.107828	0.218871	0.168457	1.81306	0.858425	0.213775	1
ENSMUSG00000020897	Aurkb	1.18724	0.941762	2.16848	1.44745	1.82436	0.867389	0.214006	1
ENSMUSG00000035697	Arhgap45	73.8702	65.8005	101.826	105.002	1.65205	0.724258	0.214072	1
ENSMUSG00000025507	Pidd1	1.06047	0.760236	1.65678	1.33099	1.79338	0.842677	0.214362	1
ENSMUSG00000027957	Slc35a3	6.51294	6.4735	6.09668	1.38107	0.568428	-0.81495	0.214772	1
ENSMUSG00000096883	Shisa8	0	0.129556	0.190013	1.57706	17.0131	4.08858	0.21491	1
ENSMUSG00000037995	Igsf9	0.035863	0.0543933	0.13296	0.146181	3.45593	1.78908	0.214979	1
ENSMUSG00000063145	Bbs5	3.07924	2.05934	1.58207	0.99992	0.537832	-0.894773	0.21528	1
ENSMUSG00000025431	Crisp1	1.2141	1.30623	6.99495	1.20457	3.16118	1.66046	0.215369	1
ENSMUSG00000020728	Cep112	0	0	0.0379651	0.0460372	inf	inf	0.215445	1
ENSMUSG00000040856	Dlk1	0	0	0.0414414	0.0502527	inf	inf	0.215445	1
ENSMUSG00000055799	Tcf7l1	0	0	0.0597437	0.0724464	inf	inf	0.215445	1
ENSMUSG00000022270	Retreg1	17.7329	18.4823	16.2864	4.62589	0.578154	-0.790475	0.215673	1
ENSMUSG00000030019	Fbxl14	23.3685	23.0968	19.3054	7.426	0.589094	-0.763431	0.215691	1
ENSMUSG00000020331	Hcn2	0.148436	0.0964851	0.23847	0.67622	4.519	2.176	0.215981	1
ENSMUSG00000115067	Dpep2	0.126265	0.027358	0.187248	0.726593	7.3786	2.88335	0.21614	1
ENSMUSG00000027833	Shox2	0.572941	0.279314	0.194713	0.0858591	0.342558	-1.54558	0.216165	1
ENSMUSG00000037958	Nsrp1	4.46082	4.54588	7.28569	6.48797	1.68222	0.750366	0.21619	1
ENSMUSG00000021720	Rnf180	1.44511	1.0959	2.71034	1.29426	1.64536	0.718402	0.216299	1
ENSMUSG00000024830	Rps6kb2	2.74207	2.8538	3.98134	6.42614	2.153	1.10635	0.216394	1
ENSMUSG00000019194	Scn1b	3.79478	6.74358	7.7241	10.7044	1.99113	0.993589	0.216469	1
ENSMUSG00000029265	Dr1	26.8625	34.6117	27.9225	5.34557	0.528053	-0.921246	0.216617	1
ENSMUSG00000044056	Efcab9	0.511537	1.08372	0.280962	0.109024	0.2491	-2.00521	0.216672	1
ENSMUSG00000027239	Mdk	1.11936	0.465665	1.37226	3.26363	3.50904	1.81108	0.217011	1
ENSMUSG00000051550	Zfp579	1.86725	0.815333	1.98697	3.10322	2.20471	1.14059	0.21707	1
ENSMUSG00000041827	Oasl1	0.931956	1.73362	0.449452	69.522	34.1367	5.09325	0.217124	1
ENSMUSG00000078144	Capns2	1.88757	0.715718	1.98278	2.99837	2.21934	1.15013	0.217125	1
ENSMUSG00000020656	Grhl1	0.0107026	0	0.0529054	0.0718526	13.5152	3.75651	0.217536	1
ENSMUSG00000019779	Frk	0.0112788	0.0195504	0.100357	0.0865387	6.62308	2.7275	0.217803	1
ENSMUSG00000019055	Plod1	24.7904	24.3411	32.9213	39.8706	1.67508	0.744231	0.217848	1
ENSMUSG00000022489	Pde1b	8.85487	4.47513	9.86223	16.7639	2.33439	1.22304	0.217994	1
ENSMUSG00000036769	Wdr44	1.64651	2.14051	1.72605	0.374365	0.54499	-0.875699	0.218088	1
ENSMUSG00000027597	Ahcy	12.279	10.1658	7.89805	4.76333	0.600374	-0.736066	0.218253	1
ENSMUSG00000032344	Cgas	5.05746	4.63227	3.11083	2.28746	0.602928	-0.729943	0.218266	1
ENSMUSG00000039741	Bahcc1	0.0426562	0.0693178	0.0948871	0.168757	2.73749	1.45285	0.218638	1
ENSMUSG00000019214	Chtf18	0.257308	0.300571	0.71892	0.354075	2.00652	1.0047	0.218985	1
ENSMUSG00000029254	Stap1	9.91045	10.3087	16.2105	13.951	1.63566	0.709871	0.219082	1
ENSMUSG00000055862	Izumo4	1.9697	1.06465	2.32424	2.55943	1.81271	0.858152	0.219128	1
ENSMUSG00000020228	Helb	8.29302	7.413	6.59653	2.36001	0.581165	-0.78298	0.219273	1
ENSMUSG00000058881	Zfp516	6.8917	9.91555	7.52173	2.31546	0.587846	-0.76649	0.219306	1
ENSMUSG00000026980	Ly75	45.3304	21.5782	24.0291	5.11333	0.430716	-1.21519	0.219403	1
ENSMUSG00000027313	Chac1	3.58514	8.03473	2.50617	2.9522	0.526646	-0.925096	0.219477	1
ENSMUSG00000032035	Ets1	1.27991	1.65482	1.25847	0.362225	0.552512	-0.855922	0.219888	1
ENSMUSG00000089844	A530032D15Rik	0.0369816	0.0961541	0.182809	1.95076	20.2966	4.34316	0.220235	1
ENSMUSG00000009093	Gstt4	0.839172	0.259749	1.65929	0.977301	2.56534	1.35915	0.220319	1
ENSMUSG00000018076	Med13l	4.39222	5.19878	4.44494	0.829233	0.536174	-0.899226	0.220374	1
ENSMUSG00000038807	Rap1gap2	2.66452	2.23758	2.24159	0.317453	0.503488	-0.98997	0.220412	1
ENSMUSG00000030246	Ldhb	11.2144	5.17056	11.7217	16.6584	1.9962	0.997258	0.220449	1
ENSMUSG00000071757	Zhx2	4.98692	3.6616	3.35737	1.43614	0.573621	-0.801831	0.220612	1
ENSMUSG00000001157	Gmcl1	4.53764	5.0405	4.04384	1.43606	0.581767	-0.781486	0.220672	1
ENSMUSG00000051969	Tlr11	0	0	0.0179012	0.156293	inf	inf	0.220746	1
ENSMUSG00000079808	AC168977.1	0	0	0.0306851	0.267907	inf	inf	0.220746	1
ENSMUSG00000079033	Mef2b	0.12667	0.109783	0.292208	1.29586	8.31279	3.05533	0.220797	1
ENSMUSG00000020868	Xylt2	23.5845	22.0027	30.5342	43.8815	1.87336	0.905631	0.220975	1
ENSMUSG00000099655	2310034G01Rik	0.25906	0.224523	0.426865	0.95243	3.38883	1.76079	0.221046	1
ENSMUSG00000051586	Mical3	0.295918	0.334523	0.27984	0.0518263	0.512926	-0.963178	0.221466	1
ENSMUSG00000027737	Slc7a11	51.0889	43.4919	44.5563	10.3608	0.574786	-0.798904	0.221828	1
ENSMUSG00000031390	Avpr2	0.184869	0.106816	0.28431	0.472814	3.02541	1.59713	0.221965	1
ENSMUSG00000026167	Wnt10a	0	0	0	0.483782	inf	inf	0.22216	1
ENSMUSG00000045273	Cenph	0.398754	0.489592	0.788456	1.14732	2.49808	1.32082	0.222282	1
ENSMUSG00000078816	Prkcg	0.147752	0.128055	0.324611	0.36214	2.7978	1.48429	0.222488	1
ENSMUSG00000024905	Tesmin	0.0454613	0.157602	0.194763	0.363343	3.19192	1.67443	0.222551	1
ENSMUSG00000051727	Kctd14	0.0923388	0.0600214	0.410808	0.154981	3.80894	1.92939	0.222625	1
ENSMUSG00000089901	Gm8113	0	0	0.107697	0.0835809	inf	inf	0.222662	1
ENSMUSG00000020038	Cry1	13.9152	16.4903	12.564	5.0898	0.596114	-0.746339	0.222899	1
ENSMUSG00000023885	Thbs2	0	0.205425	0	0	0		0.223144	1
ENSMUSG00000045466	Zfp956	1.01865	0.952092	2.07342	1.28347	1.81529	0.860202	0.22321	1
ENSMUSG00000041440	Gk5	0.663104	0.859028	0.634874	0.160667	0.518459	-0.947699	0.223221	1
ENSMUSG00000110206	Flt3l	0.90191	0.357714	0.937012	1.43679	2.18772	1.12943	0.223305	1
ENSMUSG00000032334	Loxl1	0.0719217	0.264917	0.053329	0	0.143476	-2.80112	0.223469	1
ENSMUSG00000035759	Bbs10	1.20546	0.707737	1.88378	1.32397	1.81327	0.85859	0.22384	1
ENSMUSG00000022041	Chrna2	0.0156539	0	0.0309525	0.255229	23.5119	4.55532	0.223915	1
ENSMUSG00000036552	Ermard	1.18612	0.815304	1.3344	1.82014	1.80511	0.852089	0.223918	1
ENSMUSG00000024072	Yipf4	31.8304	30.5833	26.6154	9.63809	0.592176	-0.755903	0.223932	1
ENSMUSG00000047515	BC049715	0.0550432	0.111312	0.172325	0.23756	2.80173	1.48632	0.224082	1
ENSMUSG00000000532	Acvr1b	21.9655	20.1187	18.7579	5.70103	0.585209	-0.772977	0.224153	1
ENSMUSG00000044034	Npb	0	0	0.108134	0.839202	inf	inf	0.224259	1
ENSMUSG00000072115	Ang	0.443871	0.769393	1.26774	4.58821	5.88123	2.55612	0.224423	1
ENSMUSG00000061024	Rrs1	30.4223	20.6718	21.4917	7.68998	0.583273	-0.777757	0.224458	1
ENSMUSG00000019039	Dalrd3	9.79181	6.91873	11.1352	15.4977	1.82802	0.870286	0.224683	1
ENSMUSG00000017418	Arl5b	1.67703	2.22206	1.78726	0.425274	0.560625	-0.834893	0.224885	1
ENSMUSG00000032487	Ptgs2	6.52355	4.79008	4.9395	1.44002	0.567093	-0.818342	0.224982	1
ENSMUSG00000040524	Zfp609	6.08015	5.77913	5.4724	1.3822	0.574649	-0.799248	0.22509	1
ENSMUSG00000026548	Slamf9	1.26419	1.48696	3.07996	23.1667	12.0312	3.58871	0.22512	1
ENSMUSG00000048031	Fcrl5	0.0170349	0	0.0336831	0.261406	22.2369	4.47488	0.225212	1
ENSMUSG00000028690	Mmachc	4.37148	4.50484	3.63668	1.17598	0.547856	-0.868132	0.225496	1
ENSMUSG00000069792	Wfdc17	918.251	777.712	1176.46	1905.37	2.10749	1.07552	0.225612	1
ENSMUSG00000090258	Churc1	0.166609	0.216596	0.31914	0.719063	3.2112	1.68311	0.225791	1
ENSMUSG00000048480	Cxcr1	0.795191	1.61957	0.393082	0.571991	0.456487	-1.13135	0.225966	1
ENSMUSG00000062901	Klhl24	14.6414	11.0446	11.7585	2.5237	0.548305	-0.86695	0.226004	1
ENSMUSG00000031849	Comp	0.0799211	0.0692664	0.158028	0.536557	5.68249	2.50652	0.226441	1
ENSMUSG00000031207	Msn	302.188	293.759	272.191	78.8003	0.59077	-0.75933	0.226472	1
ENSMUSG00000020914	Top2a	0.427526	1.53343	4.74695	0.996697	2.85364	1.5128	0.226531	1
ENSMUSG00000069727	Zfp975	0.279128	0.56447	0.946147	0.611902	1.9646	0.974239	0.226676	1
ENSMUSG00000046562	Unc119b	7.90763	8.60584	5.67878	3.8538	0.61947	-0.690894	0.22711	1
ENSMUSG00000019935	Slc17a8	0.0125596	0	0.0248341	0.132503	15.8616	3.98746	0.227257	1
ENSMUSG00000015981	Stk32c	0.154513	0.245509	0.432817	0.592764	2.91866	1.54531	0.227446	1
ENSMUSG00000037406	Htra4	0.123298	0.10686	0.219416	0.614914	4.37362	2.12883	0.228044	1
ENSMUSG00000039982	Dtx4	31.9321	30.1231	29.2034	7.21306	0.582647	-0.779305	0.228278	1
ENSMUSG00000041354	Rgl2	38.1068	29.5828	45.4803	67.8091	1.92931	0.948082	0.228325	1
ENSMUSG00000024163	Mapk8ip3	6.38096	5.01855	7.82629	8.81075	1.64241	0.71581	0.22843	1
ENSMUSG00000032221	Mns1	0.0110538	0.0958015	0.109283	0.222632	3.61812	1.85524	0.2286	1
ENSMUSG00000118661	LXEJ02004842.1	0.0228108	0.00329496	0.0338278	0.0546937	3.9728	1.99016	0.228717	1
ENSMUSG00000026779	Mastl	0.102616	0.151191	0.629	0.118101	2.86632	1.5192	0.229359	1
ENSMUSG00000014956	Ppp1cb	14.743	17.4196	14.3662	4.66809	0.59758	-0.742795	0.229461	1
ENSMUSG00000023232	Serinc2	0.485704	0.265865	0.70765	2.40271	5.06837	2.34152	0.229478	1
ENSMUSG00000094796	BC147527	0	0.289909	0	8.12736	36.1406	5.17555	0.229498	1
ENSMUSG00000025701	Alox5	16.4302	18.5443	33.8148	17.9319	1.5536	0.635618	0.230243	1
ENSMUSG00000030217	Art4	0	0	0.139711	0.0677663	inf	inf	0.230308	1
ENSMUSG00000039568	Ubald1	6.93651	7.12506	9.05904	11.9091	1.69725	0.763203	0.230344	1
ENSMUSG00000019992	Mtfr2	1.35738	1.63258	2.93043	2.09889	1.81233	0.857849	0.230545	1
ENSMUSG00000030344	Akap3	0.188016	0.211836	0.315999	0.595067	2.66813	1.41583	0.230737	1
ENSMUSG00000032113	Chek1	0.0767398	0.121933	0.29083	0.2208	2.78333	1.47681	0.231549	1
ENSMUSG00000014243	Zswim7	7.77462	7.08909	12.7306	10.7964	1.73505	0.794977	0.23155	1
ENSMUSG00000021395	Spin1	16.3821	17.0538	13.8247	5.78924	0.60446	-0.726281	0.232096	1
ENSMUSG00000030745	Il21r	6.72356	9.16587	10.8436	15.3942	1.88764	0.916582	0.232116	1
ENSMUSG00000004069	Dnaja3	12.32	15.8128	11.6858	4.8688	0.605132	-0.724678	0.232146	1
ENSMUSG00000020717	Pecam1	0.514001	1.06419	1.56214	1.02246	1.74362	0.802084	0.232389	1
ENSMUSG00000074863	Platr25	0.422069	0.656778	1.06216	0.754399	1.80936	0.855477	0.232547	1
ENSMUSG00000079017	Ifi27l2a	19.0776	18.7536	10.2533	767.371	26.8031	4.74433	0.232919	1
ENSMUSG00000021886	Gpr65	2.55005	2.9054	3.85247	6.48526	2.19948	1.13716	0.23329	1
ENSMUSG00000034574	Daam1	3.41952	3.55384	2.74366	1.27813	0.599443	-0.738304	0.233668	1
ENSMUSG00000033470	Cysltr2	0.144488	0.483014	0.550986	1.10861	3.08971	1.62747	0.233781	1
ENSMUSG00000038195	Rilp	2.58397	2.46668	3.77642	7.61431	2.65795	1.41032	0.233885	1
ENSMUSG00000051379	Flrt3	7.57926	5.34377	13.0107	5.91348	1.52347	0.607357	0.234104	1
ENSMUSG00000090110	Cmc4	1.94588	1.3727	2.46067	3.25511	1.96706	0.976043	0.2343	1
ENSMUSG00000044258	Ctla2a	0.196855	0.170611	0.389241	1.86103	7.60617	2.92717	0.234542	1
ENSMUSG00000021112	Mpp5	2.62062	2.79224	2.27703	0.83564	0.586382	-0.770087	0.234566	1
ENSMUSG00000072720	Myo18b	0.00554136	0.00480261	0.0328708	0.042517	8.29469	3.05219	0.234741	1
ENSMUSG00000018983	E2f2	1.42072	1.45232	1.98083	2.4806	1.76022	0.815753	0.234814	1
ENSMUSG00000020264	Slc36a2	1.56627	1.07334	1.76456	2.42795	1.82041	0.864264	0.234867	1
ENSMUSG00000072235	Tuba1a	12.1325	17.3826	20.2188	28.6329	1.89097	0.919126	0.235036	1
ENSMUSG00000027496	Aurka	0.843198	1.44127	2.82507	1.10073	1.75421	0.810818	0.235218	1
ENSMUSG00000032041	Tirap	5.41219	4.90955	4.47085	1.45341	0.580748	-0.784017	0.235603	1
ENSMUSG00000020707	Rnf135	6.50988	5.97813	8.59958	14.2937	2.12922	1.09032	0.235899	1
ENSMUSG00000034855	Cxcl10	2.15856	4.74542	1.56151	143.604	27.2769	4.76961	0.236023	1
ENSMUSG00000028175	Depdc1a	0.0356795	0.123691	0.529117	0.0855491	3.7064	1.89002	0.236154	1
ENSMUSG00000017002	Slpi	436.02	309.271	494.895	726.358	1.88775	0.916668	0.236167	1
ENSMUSG00000022601	Zbtb11	2.46209	3.07994	2.56806	0.443232	0.527414	-0.922993	0.236543	1
ENSMUSG00000038806	Sde2	14.4489	15.6903	12.9172	4.79942	0.599886	-0.73724	0.237132	1
ENSMUSG00000040441	Slc26a10	0.0262365	0.056847	0.168602	0.138397	4.01294	2.00466	0.237168	1
ENSMUSG00000046573	Lyrm4	3.83653	3.64525	4.91683	6.56868	1.75073	0.807959	0.237285	1
ENSMUSG00000024078	Ttc27	4.95714	4.98819	3.34067	2.27922	0.607049	-0.720114	0.237317	1
ENSMUSG00000002963	Pnkp	19.5902	22.4168	27.4829	37.8573	1.77597	0.828608	0.23734	1
ENSMUSG00000037243	Zfp692	5.4057	2.48647	5.61305	8.94981	2.14684	1.10222	0.23735	1
ENSMUSG00000027713	1810062G17Rik	0.065073	0	0.579009	0.187231	12.0869	3.59537	0.237459	1
ENSMUSG00000085793	Lin52	3.22141	3.58492	2.61948	1.15174	0.572879	-0.803697	0.23751	1
ENSMUSG00000044244	Il20rb	1.36717	0.659636	1.60247	1.58158	1.75369	0.810395	0.237764	1
ENSMUSG00000023993	Treml1	1.35307	2.38202	3.00986	6.56966	3.02628	1.59754	0.237834	1
ENSMUSG00000062157	Ifnlr1	2.97683	2.91168	1.94801	1.33235	0.598716	-0.740057	0.23819	1
ENSMUSG00000022686	B3gnt5	0.0570343	0.0593169	0.225548	0.120342	3.12516	1.64393	0.238268	1
ENSMUSG00000024901	Peli3	3.44134	2.49272	2.55792	0.746836	0.560202	-0.83598	0.238617	1
ENSMUSG00000095742	CAAA01147332.1	9.27035	9.09164	13.5065	26.4392	2.55766	1.35482	0.238617	1
ENSMUSG00000101252	Ifna6	0	0	0	1.79545	inf	inf	0.23862	1
ENSMUSG00000051329	Nup160	3.36296	3.87639	3.40506	0.5646	0.531515	-0.911816	0.239266	1
ENSMUSG00000051037	Zfp455	2.71051	2.89856	2.31236	0.712795	0.542956	-0.881094	0.239379	1
ENSMUSG00000022314	Rad21	25.8446	29.5984	26.4099	6.63677	0.591557	-0.75741	0.239449	1
ENSMUSG00000032481	Smarcc1	7.062	6.82246	6.25597	1.90197	0.591393	-0.757811	0.239517	1
ENSMUSG00000056234	Ncoa4	17.0343	19.3115	16.9599	2.0581	0.500238	-0.999314	0.239965	1
ENSMUSG00000054942	Miga1	0.56191	0.478144	0.459576	0.0832874	0.509427	-0.973052	0.240107	1
ENSMUSG00000029061	Mmp23	0.0506679	0.0658697	0.225418	0.267271	4.76091	2.25124	0.240504	1
ENSMUSG00000032593	Amigo3	0.559479	0.646522	1.35977	0.871955	1.97501	0.981863	0.240507	1
ENSMUSG00000026321	Tnfrsf11a	1.10899	1.73349	2.13407	2.26968	1.72575	0.787226	0.240838	1
ENSMUSG00000021959	Lats2	6.48856	5.21817	5.13697	1.67199	0.589102	-0.763411	0.240847	1
ENSMUSG00000058325	Dock1	5.70576	5.93632	5.59702	1.17612	0.571582	-0.806968	0.240877	1
ENSMUSG00000040552	C3ar1	70.4768	125.528	142.648	230.58	2.19577	1.13472	0.241272	1
ENSMUSG00000049658	Bdp1	4.90735	4.30915	4.39365	0.893782	0.563325	-0.82796	0.241416	1
ENSMUSG00000101389	Ms4a4a	35.7391	88.2527	31.5477	26.5917	0.510016	-0.971386	0.241595	1
ENSMUSG00000074264	Amy1	0.017203	0	0.0340154	0.148492	13.3115	3.7346	0.241646	1
ENSMUSG00000002228	Ppm1j	0	0	0.032309	0.2194	inf	inf	0.242121	1
ENSMUSG00000037451	Slc22a20	0.625002	0.866688	0.308954	0.239772	0.398762	-1.3264	0.242219	1
ENSMUSG00000073491	Ifi213	0.381343	0.480733	0.137096	17.0568	25.9987	4.70037	0.242231	1
ENSMUSG00000064179	Tnnt1	0.511047	0.372982	0.638206	1.10926	2.30804	1.20667	0.242668	1
ENSMUSG00000029373	Pf4	1181.52	1797.74	2129.66	3595.64	2.22624	1.15461	0.243047	1
ENSMUSG00000054203	Ifi205	0.581887	0.246006	0.294656	13.8839	22.4174	4.48655	0.243327	1
ENSMUSG00000036223	Ska1	0	0.0770001	0.175672	0.213023	5.62064	2.49073	0.243335	1
ENSMUSG00000061607	Mdc1	4.15394	5.93333	4.52536	1.46334	0.598407	-0.7408	0.24361	1
ENSMUSG00000032323	Cyp11a1	0.0617001	0.556135	0.634398	0.556251	2.09149	1.06453	0.243701	1
ENSMUSG00000041775	Mapk1ip1	4.15569	3.32881	5.47802	5.94828	1.71236	0.775988	0.243785	1
ENSMUSG00000005672	Kit	10.8571	19.442	12.4768	2.07364	0.464026	-1.10772	0.244076	1
ENSMUSG00000035105	Egln3	28.2823	37.6749	23.5799	15.8906	0.6408	-0.642054	0.244078	1
ENSMUSG00000029781	Fkbp9	3.61342	2.82162	2.10453	1.44113	0.593262	-0.75326	0.244098	1
ENSMUSG00000040936	Ulk4	0.0209155	0.0120848	0.0758196	0.0601791	4.5061	2.17188	0.244255	1
ENSMUSG00000012443	Kif11	0.0715096	0.364971	1.22543	0.220992	3.19637	1.67643	0.244306	1
ENSMUSG00000032177	Pde4a	1.11516	1.26852	2.0825	1.5523	1.64952	0.722048	0.244625	1
ENSMUSG00000024726	Carnmt1	4.94526	5.88922	4.84036	1.50212	0.589124	-0.763356	0.244825	1
ENSMUSG00000052271	Bhlha15	0.0339333	0.0441142	0.184515	0.146452	4.60835	2.20425	0.244923	1
ENSMUSG00000095270	Ifna9	0	0	0	1.68682	inf	inf	0.245003	1
ENSMUSG00000028525	Pde4b	8.09507	5.8725	6.06621	2.13748	0.598835	-0.73977	0.245521	1
ENSMUSG00000047003	Zfp41	0.855253	1.15967	0.872821	0.244755	0.553736	-0.85273	0.245605	1
ENSMUSG00000000861	Bcl11a	0.0719927	0.074094	0.266908	0.0604161	2.21119	1.14482	0.245891	1
ENSMUSG00000061666	Gdpd1	40.6799	26.8769	25.7165	13.8246	0.617822	-0.694738	0.245902	1
ENSMUSG00000034258	Flvcr2	0.0507547	0.16129	0	0.016226	0.0993694	-3.33105	0.245925	1
ENSMUSG00000001707	Eef1e1	6.37044	7.33525	5.99222	1.99004	0.589128	-0.763347	0.246048	1
ENSMUSG00000030148	Clec4a2	57.2149	60.7198	93.9019	76.6564	1.57803	0.658125	0.246248	1
ENSMUSG00000074218	Cox7a1	0.775646	0.864308	1.31458	2.76309	2.93587	1.55379	0.246575	1
ENSMUSG00000028139	Riiad1	0.510419	0.126392	0.576714	1.6784	4.31806	2.11038	0.246955	1
ENSMUSG00000071553	Cpa2	0	0	0.145974	0.0177011	inf	inf	0.247031	1
ENSMUSG00000069793	Slfn9	0.685737	1.27477	1.7784	6.40523	5.08247	2.34553	0.247045	1
ENSMUSG00000033952	Aspm	0.00511488	0.0842268	0.166875	0.0588672	2.53555	1.3423	0.247385	1
ENSMUSG00000030641	Ddias	0.176147	0.152664	0.585769	0.16894	2.30374	1.20398	0.247397	1
ENSMUSG00000038594	Cep85l	1.62568	1.37035	1.36504	0.313256	0.554125	-0.851718	0.247408	1
ENSMUSG00000032834	Pwp2	7.70108	8.10748	5.84269	3.42134	0.620938	-0.687479	0.247447	1
ENSMUSG00000025429	Pstpip2	44.4611	43.8911	42.7041	10.0591	0.590968	-0.758848	0.247503	1
ENSMUSG00000049897	Stkld1	0.730534	0.304846	0.989739	0.960141	2.10108	1.07113	0.247644	1
ENSMUSG00000024575	Pde6a	0	0.0109595	0.0375055	0.0970237	14.494	3.85739	0.247994	1
ENSMUSG00000066595	Flvcr1	19.2834	18.8265	17.3324	5.40334	0.601491	-0.733384	0.248005	1
ENSMUSG00000089669	Tnfsf13	1.52097	0.753256	1.82592	2.08391	1.94356	0.958699	0.248026	1
ENSMUSG00000079260	Tmppe	8.54416	8.12625	8.00576	1.49877	0.556943	-0.844399	0.248213	1
ENSMUSG00000030774	Pak1	4.36004	5.22514	6.9266	7.2674	1.65083	0.723189	0.248747	1
ENSMUSG00000019189	Rnf145	10.096	7.45666	7.41452	2.92093	0.605411	-0.724013	0.248792	1
ENSMUSG00000038502	Ptov1	13.452	11.122	15.6085	19.7302	1.63405	0.708448	0.248826	1
ENSMUSG00000044103	Il1f9	51.0799	44.8313	27.9884	28.7385	0.659667	-0.600189	0.249449	1
ENSMUSG00000066975	Cryba4	0.0707416	0.122621	0.139877	3.52805	24.4441	4.61141	0.249699	1
ENSMUSG00000028251	Tstd3	2.91181	3.04129	3.98597	6.37302	2.01278	1.00919	0.249822	1
ENSMUSG00000035828	Pim3	13.7762	13.8237	10.8669	5.36465	0.614371	-0.702819	0.249905	1
ENSMUSG00000019261	Map1s	6.74482	7.03282	8.70701	11.5954	1.67888	0.747498	0.250015	1
ENSMUSG00000005150	Wdr83	6.73175	5.54259	7.90321	10.0476	1.66266	0.733491	0.250046	1
ENSMUSG00000031563	Wwc2	1.59558	1.55805	1.42014	0.412478	0.583008	-0.778413	0.250074	1
ENSMUSG00000079018	Ly6c1	0	0.0306371	0.0349485	0.847584	36.6921	5.1974	0.25024	1
ENSMUSG00000025934	Gsta3	10.0167	6.00833	4.66818	4.58093	0.642982	-0.63715	0.250289	1
ENSMUSG00000070570	Slc17a7	0.0769604	0.0285859	0	0	0		0.250608	1
ENSMUSG00000068735	Trp53i11	0.257047	0.362015	0.444726	0.770405	2.27982	1.18892	0.250699	1
ENSMUSG00000007207	Stx1a	0.111181	0.0385434	0.17587	0.319894	3.89973	1.96337	0.250771	1
ENSMUSG00000040592	Cd79b	0.414266	1.14892	1.3106	2.97987	3.23839	1.69528	0.251186	1
ENSMUSG00000015812	Gnrh1	1.47742	1.28046	2.55614	3.01106	2.27902	1.18841	0.251196	1
ENSMUSG00000028214	Gem	1.52148	0.537226	0.473548	0.351296	0.43687	-1.19472	0.251263	1
ENSMUSG00000028037	Ifi44	0.222463	0.226336	0.124313	7.56038	22.3014	4.47906	0.251586	1
ENSMUSG00000100079	Ifnab	0	0	0	0.859825	inf	inf	0.251944	1
ENSMUSG00000041817	Fam169a	0.42887	0.160504	0.183092	0.0280447	0.348736	-1.51979	0.252192	1
ENSMUSG00000035898	Uba6	3.2914	4.14981	3.527	0.773502	0.568382	-0.815067	0.252492	1
ENSMUSG00000037466	Tedc1	0.220634	0.370488	0.88615	0.251282	1.91946	0.940701	0.252915	1
ENSMUSG00000048806	Ifnb1	0.553294	0	0.0781448	10.0824	24.3573	4.60628	0.252963	1
ENSMUSG00000027398	Il1b	155.742	103.592	79.4151	74.1482	0.656255	-0.607673	0.253045	1
ENSMUSG00000037725	Ckap2	0.147512	0.207751	0.601581	0.229899	2.38893	1.25637	0.253177	1
ENSMUSG00000022490	Ppp1r1a	0.27235	0.0393402	0.448764	0.565947	3.73604	1.90151	0.253613	1
ENSMUSG00000001249	Hpn	0.361384	0.413432	0.628817	0.762515	2.02807	1.02011	0.253751	1
ENSMUSG00000030054	Gp9	0.0672889	0.991409	1.26398	1.41978	2.8092	1.49016	0.253763	1
ENSMUSG00000092074	Dynlt1a	1.83388	1.92654	2.74706	2.94473	1.69227	0.758961	0.254022	1
ENSMUSG00000038067	Csf3	24.2916	9.89024	23.7255	27.7238	1.70731	0.771726	0.254158	1
ENSMUSG00000031983	2310022B05Rik	5.16271	6.27664	4.30659	2.37258	0.614748	-0.701932	0.254164	1
ENSMUSG00000038400	Pmepa1	0.313722	0.230068	0.453313	1.52758	4.44978	2.15373	0.254179	1
ENSMUSG00000015854	Cd5l	5.00806	19.1281	5.03757	2.5412	0.325698	-1.61839	0.254199	1
ENSMUSG00000025145	Lrrc45	6.01276	4.89912	6.99458	10.1695	1.8088	0.855033	0.254345	1
ENSMUSG00000006932	Ctnnb1	108.321	90.3079	95.2502	20.5435	0.574589	-0.799399	0.25445	1
ENSMUSG00000042595	Fam199x	1.32149	1.82013	1.4548	0.308292	0.550458	-0.861295	0.254635	1
ENSMUSG00000048440	Cyp4f16	11.2614	11.0826	14.4755	17.8219	1.63655	0.710661	0.254859	1
ENSMUSG00000045326	Fndc7	0.194859	0.0383821	0.183891	0.348288	2.70335	1.43475	0.254943	1
ENSMUSG00000057762	Gm6169	9.78432	13.4182	16.6721	18.1056	1.67432	0.743576	0.254995	1
ENSMUSG00000036073	Galt	5.54189	4.24168	6.45145	10.4002	1.99844	0.998871	0.255224	1
ENSMUSG00000026918	Brd3	6.91725	6.0441	5.69628	1.99182	0.603566	-0.728416	0.255412	1
ENSMUSG00000059772	Slx1b	2.37395	1.98451	2.86301	4.56979	1.97572	0.982379	0.255624	1
ENSMUSG00000027318	Adam33	0.362679	0.228602	0.521545	3.69974	9.02852	3.17449	0.255673	1
ENSMUSG00000026339	Ccdc93	8.30303	5.51717	6.21676	1.96723	0.599431	-0.738334	0.256151	1
ENSMUSG00000026358	Rgs1	4.10456	2.86955	5.50062	4.5177	1.57329	0.653786	0.256689	1
ENSMUSG00000032380	Dapk2	3.20324	1.8923	1.63314	1.18479	0.599746	-0.737576	0.257191	1
ENSMUSG00000026077	Npas2	0.0371205	0.257374	0.0366992	0	0.112631	-3.15032	0.2572	1
ENSMUSG00000028466	Creb3	14.7954	18.4113	22.04	34.2286	1.9528	0.965542	0.257286	1
ENSMUSG00000025591	Tma16	20.6605	23.561	18.3089	8.50495	0.629631	-0.667422	0.257527	1
ENSMUSG00000025270	Alas2	0	0	0.0731693	0.118302	inf	inf	0.257669	1
ENSMUSG00000090891	D6Ertd527e	0	0	0.0728057	0.117714	inf	inf	0.257669	1
ENSMUSG00000010461	Eya4	0.0944173	0.065464	0.136907	0.193182	2.3711	1.24555	0.258311	1
ENSMUSG00000040820	Hlcs	0.969976	0.616102	0.584575	0.267617	0.559737	-0.837179	0.25846	1
ENSMUSG00000004631	Sgce	0	0.0145246	0.0662743	0.0214308	6.0104	2.58746	0.258532	1
ENSMUSG00000071203	Naip5	7.59814	6.15079	9.16744	10.4993	1.6118	0.688673	0.258552	1
ENSMUSG00000062488	Ifit3b	3.08264	1.10463	0.586086	67.1184	21.2647	4.41039	0.258927	1
ENSMUSG00000031549	Ido2	0.260865	0.127174	0.354617	0.453471	2.37781	1.24963	0.259165	1
ENSMUSG00000025409	Mbd6	12.9874	10.0335	17.1024	15.6465	1.57197	0.652572	0.259182	1
ENSMUSG00000002055	Spag5	0.0210816	0.374558	1.03169	0.2123	3.04453	1.60622	0.259296	1
ENSMUSG00000045349	Sh2d5	0.0317013	0.137375	0.156707	0.319244	3.28733	1.71691	0.25944	1
ENSMUSG00000045216	Hs6st1	3.77596	4.12547	3.11973	1.52861	0.613781	-0.704204	0.25957	1
ENSMUSG00000039046	Usp6nl	3.39109	2.81787	2.349	1.284	0.617446	-0.695615	0.259676	1
ENSMUSG00000020420	Zfp607a	2.26902	2.13605	1.6889	0.787928	0.584918	-0.773693	0.259689	1
ENSMUSG00000032322	Pstpip1	30.9564	33.4295	45.5402	95.0518	2.57756	1.366	0.259904	1
ENSMUSG00000033157	Abhd10	2.90815	2.14653	4.59706	2.88111	1.58123	0.661046	0.260039	1
ENSMUSG00000022742	Cpox	2.58094	3.31672	2.78921	0.554817	0.554443	-0.850888	0.260051	1
ENSMUSG00000040528	Milr1	49.0498	33.3938	53.5626	82.2733	1.90582	0.930411	0.260057	1
ENSMUSG00000059851	Kmt5c	8.84555	7.75619	10.4151	14.452	1.71476	0.778008	0.260176	1
ENSMUSG00000020986	Sec23a	4.75232	6.23122	5.15852	0.939767	0.540251	-0.888297	0.260473	1
ENSMUSG00000038895	Zfp653	3.15736	1.7688	3.2046	3.91474	1.64209	0.715532	0.260794	1
ENSMUSG00000049672	Zbtb14	6.19415	5.68675	5.63544	1.38495	0.586613	-0.769519	0.260847	1
ENSMUSG00000071748	Gm14698	0.322639	0.52278	0.249634	0.107631	0.435013	-1.20087	0.260949	1
ENSMUSG00000008734	Gprc5b	2.17664	6.79126	2.11396	1.43675	0.421878	-1.2451	0.261096	1
ENSMUSG00000021675	F2rl2	0.947745	1.37584	2.0848	1.74976	1.80089	0.848714	0.261123	1
ENSMUSG00000022905	Kpna1	9.38193	12.0424	9.85558	3.19588	0.614647	-0.70217	0.261344	1
ENSMUSG00000026193	Fn1	11.7802	29.1122	40.9483	20.582	1.56411	0.645343	0.261725	1
ENSMUSG00000000791	Il12rb1	1.44413	1.65212	2.02739	3.14404	1.92583	0.945483	0.262078	1
ENSMUSG00000069895	Atxn1l	10.1376	10.1856	9.85895	2.41747	0.599182	-0.738934	0.262102	1
ENSMUSG00000026825	Dnm1	0.0338816	0	0.0446627	0.119149	5.89917	2.56051	0.262436	1
ENSMUSG00000041840	Haus1	1.48059	0.85308	1.5292	2.25298	1.87054	0.903457	0.262624	1
ENSMUSG00000022584	Ly6c2	229.359	125.671	260.744	664.882	3.13695	1.64936	0.262768	1
ENSMUSG00000020808	Pimreg	0.0468814	0.426629	1.15873	0.247297	2.88522	1.52868	0.262835	1
ENSMUSG00000036390	Gadd45a	13.0392	15.2912	9.20327	7.60657	0.647655	-0.626702	0.263278	1
ENSMUSG00000034730	Adgrb1	0.0410423	0.0569131	0.0811528	0.220433	3.69388	1.88514	0.263542	1
ENSMUSG00000024970	Spindoc	2.30618	2.02611	2.85781	4.87812	2.07906	1.05593	0.263595	1
ENSMUSG00000026207	Speg	0.851465	0.754081	1.012	1.35212	1.68019	0.748626	0.263662	1
ENSMUSG00000017314	Mpp2	0.172653	0.149635	0.243847	0.413971	2.37569	1.24835	0.263768	1
ENSMUSG00000048087	Gm4737	4.02196	3.68215	3.05224	1.22242	0.570283	-0.81025	0.264148	1
ENSMUSG00000035352	Ccl12	0.110394	4.01842	0.982267	69.0318	21.786	4.44533	0.264194	1
ENSMUSG00000028664	Ephb2	0.00940379	0.0326005	0	0	0		0.26428	1
ENSMUSG00000030512	Snrpa1	2.76597	2.78596	3.62146	5.86125	1.97815	0.984152	0.264509	1
ENSMUSG00000079614	Seh1l	13.3783	14.7739	12.4442	4.58048	0.616623	-0.697539	0.264516	1
ENSMUSG00000031098	Syt8	2.12837	0.813807	2.22799	6.15389	3.45396	1.78825	0.264885	1
ENSMUSG00000050394	Armcx6	0.0476923	0	0.117877	0.182963	7.39515	2.88658	0.265381	1
ENSMUSG00000094724	Rnaset2b	0.77179	0.288318	0.315736	0.127623	0.432908	-1.20787	0.265576	1
ENSMUSG00000033502	Cdc14a	0.975651	0.738337	0.771661	0.196275	0.56269	-0.829587	0.265649	1
ENSMUSG00000034158	Lrrc58	31.4528	20.6612	23.596	4.96927	0.540476	-0.887697	0.265801	1
ENSMUSG00000049723	Mmp12	224.929	364.263	406.802	679.388	2.13284	1.09277	0.265983	1
ENSMUSG00000032507	Fbxl2	2.33444	2.45099	3.75865	3.31361	1.62385	0.699417	0.266138	1
ENSMUSG00000045328	Cenpe	0.103158	0.381463	0.849892	0.230853	2.20733	1.1423	0.266202	1
ENSMUSG00000027848	Olfml3	0.134709	0.0333571	0.142693	0.775182	6.8776	2.7819	0.266372	1
ENSMUSG00000040859	Bsdc1	7.91824	6.98125	6.10029	2.80745	0.621558	-0.686039	0.266687	1
ENSMUSG00000033961	Zfp446	0.338751	0.221983	0.588128	0.356588	1.79707	0.845645	0.266873	1
ENSMUSG00000041445	Mmrn2	0.0149173	0.116358	0	0	0		0.267164	1
ENSMUSG00000004221	Ikbkg	11.4177	13.9944	11.1797	4.3676	0.626198	-0.675309	0.267281	1
ENSMUSG00000035000	Dpp4	0	0.219531	0.426649	0.134964	2.54237	1.34618	0.267525	1
ENSMUSG00000090942	F830016B08Rik	0	0	0	0.241426	inf	inf	0.267874	1
ENSMUSG00000095896	Ifna14	0	0	0	1.39646	inf	inf	0.267874	1
ENSMUSG00000025792	Slc25a10	6.43431	6.3498	8.04065	11.6016	1.7631	0.818112	0.267904	1
ENSMUSG00000042364	Snx18	30.8445	34.8821	30.079	10.184	0.620615	-0.68823	0.267906	1
ENSMUSG00000033467	Crlf2	61.5021	62.0664	84.2474	167.335	2.39577	1.26049	0.267958	1
ENSMUSG00000025203	Scd2	21.5579	19.6336	20.2406	4.77615	0.601436	-0.733518	0.26804	1
ENSMUSG00000044703	Phf11a	1.09456	1.36604	0.302999	38.7997	20.7182	4.37283	0.268158	1
ENSMUSG00000090958	Lrrc32	0.0505815	0.219191	0.225033	0.388095	2.62053	1.38986	0.268264	1
ENSMUSG00000036862	Dchs1	0.00536387	0.0464878	0.0530298	0.0977436	3.36151	1.74911	0.268399	1
ENSMUSG00000026546	Cfap45	0.767331	0.404412	0.94315	0.88511	1.73291	0.793199	0.268625	1
ENSMUSG00000031605	Klhl2	5.10307	5.07838	4.86134	1.28505	0.601749	-0.732766	0.268837	1
ENSMUSG00000024851	Pitpnm1	12.6996	13.9445	16.5071	21.7233	1.63247	0.707055	0.268922	1
ENSMUSG00000058427	Cxcl2	285.084	152.545	178.631	67.1109	0.576588	-0.794387	0.268976	1
ENSMUSG00000024066	Xdh	23.0406	21.6153	28.8923	34.002	1.58898	0.668098	0.269061	1
ENSMUSG00000067199	Frat1	1.04321	1.15965	0.717473	0.348009	0.504148	-0.988082	0.269231	1
ENSMUSG00000000958	Slc7a7	5.66885	7.22241	8.15039	10.5479	1.64601	0.71897	0.269234	1
ENSMUSG00000008206	Cers4	0.0483378	0.0670298	0.138588	0.106628	2.30232	1.20309	0.269291	1
ENSMUSG00000048232	Fbxo10	2.12306	1.59907	1.31185	0.763573	0.592028	-0.756262	0.269483	1
ENSMUSG00000061882	Ccdc62	0.153344	0.0785324	0.282534	0.16044	2.02974	1.0213	0.269733	1
ENSMUSG00000048163	Selplg	20.3017	29.7302	37.4124	98.0738	3.24016	1.69607	0.270268	1
ENSMUSG00000054967	Zfp647	0.666334	0.231	0.241549	0.063907	0.341871	-1.54848	0.270423	1
ENSMUSG00000002409	Dyrk1b	4.1794	3.56503	4.84961	6.45562	1.66568	0.736113	0.270606	1
ENSMUSG00000062729	Ppox	5.57897	3.39033	5.80116	9.00177	1.91221	0.935243	0.271765	1
ENSMUSG00000075054	Yae1d1	1.2413	0.952214	0.882549	0.374885	0.592748	-0.75451	0.271873	1
ENSMUSG00000044700	Tmem201	1.35213	1.05698	0.996031	0.375056	0.582865	-0.778766	0.27206	1
ENSMUSG00000049580	Tsku	4.31491	3.67229	3.45887	1.13712	0.582983	-0.778474	0.27206	1
ENSMUSG00000021772	Nkiras1	1.31713	0.870185	1.71844	1.5428	1.64672	0.719593	0.272066	1
ENSMUSG00000059479	B3gnt8	7.26139	7.44407	9.44219	15.1668	1.93671	0.953605	0.272146	1
ENSMUSG00000021287	Xrcc3	2.73773	2.03645	4.04932	3.05988	1.61804	0.694245	0.27245	1
ENSMUSG00000031907	Zfp90	0.962386	1.30038	2.1127	1.27186	1.5857	0.665122	0.272539	1
ENSMUSG00000038065	Mturn	3.96598	2.48998	2.59339	1.15808	0.604182	-0.726945	0.272887	1
ENSMUSG00000049323	Smcr8	16.4092	17.7388	16.7235	4.25117	0.610321	-0.712361	0.27298	1
ENSMUSG00000025239	Limd1	18.4208	17.2115	17.1209	4.6199	0.609308	-0.714756	0.273012	1
ENSMUSG00000041147	Brca2	0.282438	0.3314	0.635789	0.325058	1.63808	0.712005	0.273038	1
ENSMUSG00000039753	Fbxl5	14.3456	15.6667	13.4487	4.97927	0.626414	-0.674812	0.273051	1
ENSMUSG00000030793	Pycard	7.51939	7.5445	10.0868	19.4806	2.3049	1.20471	0.273129	1
ENSMUSG00000050896	Rtn4rl2	0.196818	0.0682315	0.2335	0.981576	5.69563	2.50985	0.273227	1
ENSMUSG00000074896	Ifit3	28.6386	13.7794	4.16474	612.708	19.1006	4.25555	0.273261	1
ENSMUSG00000020185	E2f7	0	0.051327	0.286245	0.025244	5.65526	2.49959	0.273394	1
ENSMUSG00000023439	Gnb3	0.0225234	0	0.178142	0.0648054	11.1689	3.48141	0.273854	1
ENSMUSG00000050071	Bex1	0.0499844	0.953055	0.049417	0	0.0444255	-4.49247	0.27388	1
ENSMUSG00000054342	Kcnn4	3.08287	3.54576	5.24784	21.5197	4.96807	2.31269	0.273928	1
ENSMUSG00000028553	Angptl3	0.0331181	0.0717575	0.0982267	0.254105	4.00514	2.00185	0.274141	1
ENSMUSG00000037971	1110032A03Rik	1.7696	1.89283	2.29208	3.25474	1.73454	0.79455	0.274353	1
ENSMUSG00000074102	Rbm15b	6.77399	8.16719	7.08416	2.04335	0.611605	-0.709329	0.274372	1
ENSMUSG00000037849	Ifi206	1.30054	1.42998	0.422197	39.1327	18.8876	4.23937	0.274752	1
ENSMUSG00000039474	Wfs1	3.1621	2.95761	4.37978	4.51905	1.62174	0.697545	0.274991	1
ENSMUSG00000059412	Fxyd2	0.695688	1.23154	1.46339	3.94655	3.36036	1.74861	0.275056	1
ENSMUSG00000021823	Vcl	3.31473	4.74204	3.69926	0.333181	0.472607	-1.08129	0.275128	1
ENSMUSG00000015134	Aldh1a3	0	0	0.0634704	0.0369434	inf	inf	0.275129	1
ENSMUSG00000037138	Aff3	0	0	0.0440401	0.0256339	inf	inf	0.275129	1
ENSMUSG00000067341	H2-Eb2	0	0	0.0863924	0.0502853	inf	inf	0.275129	1
ENSMUSG00000043059	Zfp513	11.5881	11.1638	14.2497	21.1947	1.7925	0.841974	0.275288	1
ENSMUSG00000033966	Cdkl4	0.78072	0.815041	0.491182	0.272282	0.504585	-0.98683	0.275376	1
ENSMUSG00000038390	Gpr162	2.47135	2.85138	3.39007	5.11081	1.83713	0.877457	0.276007	1
ENSMUSG00000093803	Ppp2r3d	10.0944	7.59158	11.0284	15.9642	1.75546	0.811847	0.276278	1
ENSMUSG00000046668	Cxxc5	0.177371	0.30745	0.623495	0.396933	2.23817	1.16232	0.276737	1
ENSMUSG00000061046	Haghl	7.4242	5.40415	8.69261	9.55128	1.59796	0.676231	0.276752	1
ENSMUSG00000064368	mt-Nd6	265.339	517.05	553.563	1009.49	2.32429	1.21679	0.276877	1
ENSMUSG00000089847	Timm10b	0.893691	0.430304	0.91627	1.93647	2.56101	1.35671	0.277232	1
ENSMUSG00000038252	Ncapd2	1.14458	1.72163	3.33864	1.14311	1.58206	0.661807	0.277307	1
ENSMUSG00000041258	Zfp236	4.33463	4.8112	4.42529	1.16143	0.608095	-0.717632	0.277401	1
ENSMUSG00000033987	Dnah17	0.349234	0.146559	0.410689	0.33847	1.66137	0.732378	0.277453	1
ENSMUSG00000026788	Zbtb43	5.34384	5.29025	5.13736	1.26226	0.597084	-0.743994	0.277477	1
ENSMUSG00000051736	Fam229b	0.0889845	0.0925458	0.140759	0.358443	3.29259	1.71922	0.277641	1
ENSMUSG00000036908	Unc93b1	179.448	219.227	249.13	336.54	1.67371	0.743046	0.277648	1
ENSMUSG00000031565	Fgfr1	0.258137	0.317375	0.516349	0.414544	1.76032	0.815842	0.277801	1
ENSMUSG00000030724	Cd19	0.0385571	0.150376	0.133418	1.86746	13.4615	3.75077	0.277864	1
ENSMUSG00000037661	Gpr160	0.925616	1.84753	1.91341	2.36731	1.73933	0.79853	0.278476	1
ENSMUSG00000030137	Tuba8	2.54101	4.13206	4.97253	13.6675	3.34999	1.74416	0.278545	1
ENSMUSG00000002769	Gnmt	0.491555	0.0426023	0.437377	1.27289	3.91859	1.97034	0.278617	1
ENSMUSG00000020257	Wdr82	15.2668	14.4469	12.5794	5.604	0.634186	-0.657023	0.278699	1
ENSMUSG00000040111	Gramd1b	6.77778	6.04133	10.4242	7.55576	1.5163	0.600555	0.278908	1
ENSMUSG00000029177	Cenpa	0.141628	0.911834	1.03015	0.814999	1.88547	0.914923	0.279077	1
ENSMUSG00000020077	Srgn	121.586	94.1234	134.218	198.141	1.7747	0.827577	0.279138	1
ENSMUSG00000078485	Plekhn1	7.4173	5.04653	8.13539	14.9991	2.17836	1.12325	0.279402	1
ENSMUSG00000030782	Tgfb1i1	0.0424576	0.119591	0.209878	0.183242	2.64487	1.4032	0.279513	1
ENSMUSG00000026972	Arrdc1	20.099	17.8903	23.8637	37.4434	1.86614	0.900056	0.279705	1
ENSMUSG00000040093	Bmf	4.46896	4.52849	3.33599	2.05647	0.638086	-0.648178	0.27988	1
ENSMUSG00000053964	Lgals4	0.20486	0.488261	0.556971	1.69463	3.91043	1.96733	0.280216	1
ENSMUSG00000037896	Rcor1	10.3461	12.6819	11.2392	2.5107	0.587998	-0.766118	0.280604	1
ENSMUSG00000029661	Col1a2	0.19083	0.297702	0.216964	0.00915112	0.429092	-1.22064	0.28086	1
ENSMUSG00000030263	Lrmp	10.2687	11.4497	18.7778	11.9858	1.51158	0.596055	0.281032	1
ENSMUSG00000031388	Naa10	0.774734	0.559541	0.879412	1.66495	2.24152	1.16448	0.281077	1
ENSMUSG00000032060	Cryab	0.0400821	0.0347386	0.0792543	0.691958	13.0887	3.71025	0.281274	1
ENSMUSG00000042106	Inka1	0.66666	1.33335	1.52098	2.21325	2.13288	1.0928	0.281465	1
ENSMUSG00000047514	Tspyl1	22.5139	28.4196	22.4673	9.0461	0.634624	-0.656026	0.281485	1
ENSMUSG00000051977	Prdm9	0.550432	0.715576	1.23802	0.818261	1.73657	0.796238	0.281493	1
ENSMUSG00000035900	Gramd4	2.21494	1.94734	1.82132	0.592355	0.586912	-0.768783	0.281551	1
ENSMUSG00000031378	Abcd1	18.6527	20.7867	26.7877	28.6856	1.57172	0.652343	0.28167	1
ENSMUSG00000020137	Thap2	1.75615	2.61477	1.74735	0.831353	0.612594	-0.706997	0.281704	1
ENSMUSG00000071856	Mcc	0	0.0140985	0.00804124	0.19892	18.7027	4.22518	0.281854	1
ENSMUSG00000021067	Sav1	11.2933	12.0029	11.5659	2.7537	0.608324	-0.717087	0.282008	1
ENSMUSG00000033191	Tie1	0.0602822	0.167186	0.0476783	0	0.190248	-2.39405	0.28211	1
ENSMUSG00000011256	Adam19	0.958169	0.411604	1.51567	0.575351	1.57106	0.651738	0.28232	1
ENSMUSG00000021277	Traf3	16.1875	13.5751	13.2128	5.0126	0.627168	-0.673077	0.282332	1
ENSMUSG00000023852	Chd1	8.78924	9.62644	8.95829	2.40567	0.615286	-0.700671	0.282377	1
ENSMUSG00000029149	Krtcap3	0.620285	1.22878	1.31409	2.08217	2.11303	1.07932	0.2831	1
ENSMUSG00000052013	Btla	0.0349125	0.0302581	0.207097	0.0837101	4.59159	2.19899	0.283242	1
ENSMUSG00000012126	Ubxn11	0.562561	0.22753	0.543816	1.07909	2.43292	1.28269	0.283261	1
ENSMUSG00000020232	Hmg20b	15.7005	14.6352	18.9096	29.2314	1.83221	0.873585	0.283535	1
ENSMUSG00000040287	Stac3	0.163181	0.141427	0.23047	0.648376	3.48181	1.79984	0.283602	1
ENSMUSG00000031557	Plekha2	8.75568	13.8231	9.24459	4.81018	0.650936	-0.619412	0.283635	1
ENSMUSG00000025266	Gnl3l	4.02305	4.78732	4.32462	0.939092	0.58749	-0.767365	0.28402	1
ENSMUSG00000031779	Ccl22	21.0099	3.82299	19.1581	22.4489	1.90897	0.932791	0.284047	1
ENSMUSG00000045140	Pigw	3.88269	3.21467	3.36683	0.707318	0.564956	-0.823789	0.284536	1
ENSMUSG00000031642	Sh3rf1	0.423097	0.442797	0.276232	0.160783	0.534521	-0.903682	0.284562	1
ENSMUSG00000026126	Ptpn18	0.219155	0.300736	0.379168	1.04218	3.28288	1.71496	0.284685	1
ENSMUSG00000027263	Tubgcp4	2.18201	2.52761	2.30385	0.535035	0.595253	-0.748425	0.284714	1
ENSMUSG00000018433	Nol11	5.37816	5.14071	4.86855	1.49649	0.609575	-0.714125	0.284952	1
ENSMUSG00000029263	Pigg	4.3168	3.67389	3.83205	0.920039	0.589872	-0.761526	0.284956	1
ENSMUSG00000022684	Bfar	8.13291	5.83556	8.61039	10.7658	1.5764	0.656632	0.285067	1
ENSMUSG00000026274	Pask	0.150494	0.113418	0.336385	0.144336	1.88525	0.914757	0.285095	1
ENSMUSG00000072770	Acrbp	1.32058	0.454676	1.23405	2.61985	2.58669	1.3711	0.285167	1
ENSMUSG00000073460	Pnldc1	0	0.0386303	0.1983	0.0854976	7.47501	2.90207	0.285178	1
ENSMUSG00000010307	Tmem86a	59.3443	48.2199	65.7832	93.1027	1.69482	0.761128	0.285356	1
ENSMUSG00000039117	Taf4	8.09492	7.58278	7.73669	1.80866	0.602467	-0.731047	0.285494	1
ENSMUSG00000030180	Kdm5a	4.09083	4.60511	4.2017	1.1686	0.617079	-0.696473	0.285519	1
ENSMUSG00000036181	H1f2	63.4236	103.778	68.3767	36.6283	0.658182	-0.603442	0.285819	1
ENSMUSG00000036980	Taf6	4.27791	4.9932	3.53537	2.05779	0.638403	-0.64746	0.28602	1
ENSMUSG00000059742	Kcnh7	0.0973359	0.0472413	0.119327	0.141897	2.05021	1.03577	0.286035	1
ENSMUSG00000030872	Gga2	9.2542	7.85217	7.85327	2.6423	0.62268	-0.683438	0.286102	1
ENSMUSG00000073643	Wdfy1	6.88023	5.91548	10.9304	6.96678	1.49538	0.580512	0.286162	1
ENSMUSG00000020659	Cbll1	3.23999	3.41069	2.79367	1.13513	0.607203	-0.71975	0.286405	1
ENSMUSG00000034042	Gpbp1l1	11.862	10.7749	11.2481	2.59803	0.604949	-0.725114	0.286611	1
ENSMUSG00000041308	Sntb2	7.78964	6.7462	6.87447	2.04901	0.617565	-0.695337	0.286682	1
ENSMUSG00000083282	Ctsf	0.399835	0.377107	0.685956	0.60905	1.83411	0.875081	0.286702	1
ENSMUSG00000031497	Tnfsf13b	1.43284	0.418926	1.30564	1.74674	1.89532	0.92244	0.286709	1
ENSMUSG00000004947	Dtx2	5.43751	3.86507	5.78418	7.14741	1.57829	0.65836	0.286752	1
ENSMUSG00000048234	Rnf149	201.887	123.268	145.096	19.4728	0.488167	-1.03455	0.286761	1
ENSMUSG00000030031	Kbtbd8	0.58199	0.625458	0.49483	0.111635	0.495409	-1.01331	0.286868	1
ENSMUSG00000033446	Lpar6	3.74352	5.01414	7.77106	4.75905	1.51916	0.603278	0.287165	1
ENSMUSG00000024397	Aif1	1.08347	4.35978	4.24644	30.432	7.95782	2.99237	0.287272	1
ENSMUSG00000064363	mt-Nd4	442.245	768.363	796.532	922.898	1.59282	0.671584	0.2874	1
ENSMUSG00000095498	Ifna1	0	0	0	1.19697	inf	inf	0.287411	1
ENSMUSG00000037949	Ano10	5.42661	4.13809	5.82119	7.9175	1.64338	0.716664	0.287435	1
ENSMUSG00000049988	Lrrc25	64.9799	69.8987	87.5248	164.824	2.19163	1.13201	0.287542	1
ENSMUSG00000052144	Ppp4r2	13.9909	13.9802	12.8643	4.4368	0.628099	-0.670937	0.287809	1
ENSMUSG00000073423	Zfp414	5.34275	6.00411	7.22814	9.09596	1.63024	0.705085	0.287883	1
ENSMUSG00000030272	Camk1	10.2093	12.7607	15.2824	17.014	1.57513	0.65547	0.287892	1
ENSMUSG00000039691	Tspan10	0.263181	1.25452	0.162621	0.252412	0.312519	-1.67798	0.287904	1
ENSMUSG00000021236	Entpd5	4.92785	5.07062	4.33814	1.75115	0.625783	-0.676265	0.288215	1
ENSMUSG00000073421	H2-Ab1	38.3206	32.2515	44.139	72.5311	1.91967	0.940857	0.28834	1
ENSMUSG00000007670	Khsrp	26.573	25.1479	24.1952	7.79317	0.625175	-0.677669	0.288361	1
ENSMUSG00000031214	Ophn1	0.914111	1.32956	1.82089	1.42791	1.57054	0.651262	0.288545	1
ENSMUSG00000032688	Malt1	14.5936	8.39028	9.61648	4.39656	0.635545	-0.653933	0.288917	1
ENSMUSG00000030214	Plbd1	69.3681	87.6339	122.737	97.1063	1.52159	0.605582	0.288993	1
ENSMUSG00000004880	Lbr	4.32066	6.49648	4.94868	0.274666	0.450085	-1.15173	0.28901	1
ENSMUSG00000026205	Slc23a3	0.0820694	0	0.703195	0.0262372	8.38071	3.06707	0.289226	1
ENSMUSG00000032586	Traip	0.188764	0.139059	0.317257	0.289666	2.04616	1.03292	0.289806	1
ENSMUSG00000024426	Atat1	1.66753	0.728215	1.73806	1.74808	1.62819	0.703268	0.289816	1
ENSMUSG00000040187	Arntl2	0	0.018056	0.102985	0.0299715	7.27524	2.86299	0.289875	1
ENSMUSG00000029449	Rhof	1.30105	2.2552	2.78906	2.49563	1.62887	0.703873	0.290097	1
ENSMUSG00000040596	Pogk	4.94115	5.22037	4.49989	1.76155	0.631502	-0.663141	0.290118	1
ENSMUSG00000033530	Ttc7b	5.60421	5.99414	5.59664	1.54567	0.615272	-0.700705	0.290317	1
ENSMUSG00000029033	Acap3	3.49039	3.32183	5.41641	4.23744	1.54172	0.624545	0.290331	1
ENSMUSG00000074867	Zfp808	0.150588	0.141388	0.583108	0.10832	2.31253	1.20947	0.290635	1
ENSMUSG00000059602	Syn3	0.00965339	0.00418322	0.0572629	0.0138876	5.12851	2.35854	0.290782	1
ENSMUSG00000013353	4931406B18Rik	0.010524	0	0.0312135	0.0706535	11.6793	3.54588	0.290942	1
ENSMUSG00000029516	Cit	0.0108329	0.059462	0.19635	0.0311691	3.10102	1.63274	0.291086	1
ENSMUSG00000050930	Map10	0.686206	0.942855	0.579136	0.240779	0.517226	-0.951133	0.291105	1
ENSMUSG00000068758	Il3ra	6.63345	7.11712	9.40266	24.1834	2.92572	1.54879	0.291272	1
ENSMUSG00000041702	Btbd7	2.99001	3.12216	2.92046	0.853391	0.61938	-0.691103	0.291413	1
ENSMUSG00000064141	Zfp69	1.4277	0.775661	0.779481	0.306556	0.507857	-0.977507	0.292164	1
ENSMUSG00000021938	Pspc1	4.70406	4.59663	4.24181	1.41793	0.616623	-0.697539	0.292211	1
ENSMUSG00000033488	Cryzl2	2.62018	2.27087	3.26117	3.92651	1.66225	0.733141	0.292732	1
ENSMUSG00000035713	Usp35	2.94838	2.74963	3.84591	4.23624	1.5911	0.670022	0.292791	1
ENSMUSG00000022658	Tagln3	0.478076	0.248605	0.519915	1.32969	3.06421	1.61551	0.293016	1
ENSMUSG00000035666	Gtf3c4	5.62477	5.96216	5.46365	1.68287	0.620925	-0.68751	0.293056	1
ENSMUSG00000022773	Ypel1	0.217429	0.0665092	0.341409	0.233066	2.19165	1.13202	0.293122	1
ENSMUSG00000078921	Tgtp2	0.766745	0.384725	0.379021	11.6305	13.5919	3.76468	0.293488	1
ENSMUSG00000037098	Rab11fip3	1.30787	1.44467	1.0902	0.516499	0.607256	-0.719624	0.293492	1
ENSMUSG00000018750	Zbtb4	2.87023	4.33586	3.0326	1.42893	0.642295	-0.638692	0.293538	1
ENSMUSG00000035274	Tpbg	0.480075	0.228169	0.183726	0.0891158	0.404076	-1.3073	0.294145	1
ENSMUSG00000028771	Ptpn12	40.056	46.4587	43.1923	11.0828	0.623398	-0.681775	0.294271	1
ENSMUSG00000038174	Fam126b	1.10282	1.47636	1.23146	0.160543	0.51683	-0.95224	0.294341	1
ENSMUSG00000019796	Lrp11	3.95441	3.56251	2.5892	1.8464	0.636946	-0.650758	0.294485	1
ENSMUSG00000024659	Anxa1	125.426	192.541	205.845	319.631	1.90152	0.927153	0.294715	1
ENSMUSG00000022385	Gtse1	0.389156	0.768239	1.47483	0.55985	1.78912	0.839254	0.294883	1
ENSMUSG00000000247	Lhx2	0	0.0116955	0	0.310617	34.2385	5.09755	0.295076	1
ENSMUSG00000063133	Klk1b1	1.16238	2.31114	2.56877	7.73817	3.57404	1.83756	0.295137	1
ENSMUSG00000025223	Ldb1	17.9157	17.2786	23.6674	25.0334	1.5463	0.628821	0.295278	1
ENSMUSG00000070407	Hs3st3b1	0.301779	0.910184	0.393827	0.0578863	0.356839	-1.48666	0.295503	1
ENSMUSG00000025377	Tepsin	7.17646	7.14574	9.41892	10.6744	1.57688	0.657074	0.295723	1
ENSMUSG00000003355	Fkbp11	0.657223	0.398723	0.714739	1.78594	2.84345	1.50764	0.295736	1
ENSMUSG00000049686	Orai1	29.8086	39.1326	43.2095	53.1151	1.57821	0.658291	0.295949	1
ENSMUSG00000033948	Zswim5	0.0637207	0.0276129	0	0	0		0.295998	1
ENSMUSG00000027379	Bub1	0.177	0.318607	1.42685	0.182816	3.10125	1.63285	0.296402	1
ENSMUSG00000015880	Ncapg	0.0419484	0.210865	0.787973	0.104603	3.35654	1.74698	0.296457	1
ENSMUSG00000030583	Sipa1l3	2.13062	2.61314	2.29761	0.649095	0.620935	-0.687486	0.29659	1
ENSMUSG00000038080	Kdm1b	4.20742	3.97376	3.94635	1.02434	0.605151	-0.724633	0.296613	1
ENSMUSG00000021451	Sema4d	35.4886	53.2584	34.6813	21.5681	0.673314	-0.570648	0.296671	1
ENSMUSG00000050017	Pitpnb	17.2034	17.2985	17.1122	4.31007	0.61693	-0.696821	0.296745	1
ENSMUSG00000044566	Cage1	0.209707	0.363499	0.129579	0.100563	0.434525	-1.20249	0.297076	1
ENSMUSG00000080717	B230307C23Rik	0.502967	0.65387	0.757187	1.4362	2.21904	1.14993	0.297093	1
ENSMUSG00000002847	Pla1a	0.501635	0.332463	0.554287	4.6979	8.0052	3.00094	0.297108	1
ENSMUSG00000028411	Aptx	3.29342	2.79325	3.93313	4.59793	1.58159	0.661372	0.297352	1
ENSMUSG00000052415	Tchh	0.17307	0.114703	0.442861	0.117168	1.94595	0.960472	0.297398	1
ENSMUSG00000021495	Fam193b	4.31512	2.90728	4.67243	5.23232	1.54439	0.627033	0.297492	1
ENSMUSG00000031925	Maml2	1.20396	1.59633	2.41612	1.66311	1.56285	0.644179	0.297955	1
ENSMUSG00000059498	Fcgr3	369.212	400.313	468.328	592.5	1.56329	0.644582	0.298079	1
ENSMUSG00000055633	Zfp580	2.68604	1.47029	2.84191	3.61564	1.77179	0.825205	0.298189	1
ENSMUSG00000004359	Spic	0.864296	1.48477	0.839227	0.458874	0.57996	-0.785975	0.298215	1
ENSMUSG00000021240	Abcd4	1.31802	1.42468	2.18153	1.75411	1.5634	0.644691	0.29862	1
ENSMUSG00000066643	Wdr35	0.63577	0.409727	0.410977	0.132896	0.527517	-0.922711	0.298647	1
ENSMUSG00000062783	Csprs	0	0	0	0.230017	inf	inf	0.299011	1
ENSMUSG00000024622	Hmgxb3	3.73203	4.36468	3.59257	1.44429	0.638377	-0.647519	0.299059	1
ENSMUSG00000079598	Clec2l	0	0	0.0390984	0.227575	inf	inf	0.2992	1
ENSMUSG00000058246	Gm10037	0.0993822	0.258399	0.294762	0.905501	4.03849	2.01381	0.299687	1
ENSMUSG00000031861	Lpar2	0.215842	0.276534	0.129891	0.0810041	0.455662	-1.13396	0.299721	1
ENSMUSG00000068205	Macrod2	0.0575102	0.0697804	0.142143	0.121346	2.26539	1.17976	0.299879	1
ENSMUSG00000005718	Tfap4	1.46979	1.29406	0.922606	0.514634	0.549452	-0.863935	0.299992	1
ENSMUSG00000040987	Mill2	0.417292	0.192132	0.425447	1.98858	4.93763	2.30382	0.299997	1
ENSMUSG00000068744	Psrc1	0.299579	0.809468	0.871114	1.01408	1.90154	0.927165	0.300167	1
ENSMUSG00000025555	Farp1	0.107316	0.0186019	0	0.0102925	0.10817	-3.20863	0.300199	1
ENSMUSG00000027993	Trim2	0.0120058	0	0.0207716	0.0259077	4.47532	2.16199	0.30026	1
ENSMUSG00000047412	Zbtb44	4.30284	4.32324	4.22263	1.11995	0.617456	-0.695593	0.300368	1
ENSMUSG00000020873	Slc35b1	21.7872	20.9858	25.6528	35.7555	1.64301	0.716338	0.300429	1
ENSMUSG00000043091	Tuba1c	66.0469	64.9699	77.9568	102.972	1.57297	0.653494	0.300496	1
ENSMUSG00000062148	Ear6	2.19561	3.86017	4.21734	10.4085	2.87439	1.52326	0.300747	1
ENSMUSG00000002504	Slc9a3r2	0.179233	0.0970868	0.199349	0.60165	3.52585	1.81797	0.30096	1
ENSMUSG00000031896	Ctrl	0.717942	0.0444449	0.557694	2.55753	5.12971	2.35888	0.301167	1
ENSMUSG00000021815	Mss51	1.16875	0.478331	1.63693	1.12093	1.81111	0.856875	0.301324	1
ENSMUSG00000024340	Btnl2	0.0458303	0	0.0906201	0.17582	6.93616	2.79414	0.301385	1
ENSMUSG00000003206	Ebi3	45.7197	50.4434	62.5192	70.7989	1.55692	0.638699	0.301452	1
ENSMUSG00000003379	Cd79a	0.284811	0.56421	0.442481	7.06309	11.3089	3.49938	0.301497	1
ENSMUSG00000054905	Stfa3	103.311	58.6112	107.117	113.574	1.52943	0.612992	0.301564	1
ENSMUSG00000039236	Isg20	1.84856	3.34235	1.16587	56.4891	14.3865	3.84665	0.301641	1
ENSMUSG00000032470	Mras	4.08758	1.80134	5.41108	2.70215	1.44933	0.535385	0.301752	1
ENSMUSG00000043262	Uevld	3.43171	4.25374	3.79648	0.971574	0.616073	-0.698827	0.301753	1
ENSMUSG00000071253	Slc25a16	7.34996	5.80268	6.37501	0.817474	0.525425	-0.928444	0.302094	1
ENSMUSG00000050357	Carmil2	0.0864319	0.0561819	0.128176	0.207239	2.73275	1.45035	0.302459	1
ENSMUSG00000063077	Kif1b	3.36535	4.37649	3.80105	1.07908	0.630043	-0.666478	0.302476	1
ENSMUSG00000032584	Mst1r	0.0236794	0.0102613	0.0585266	0.102198	5.5517	2.47293	0.302593	1
ENSMUSG00000020894	Vamp2	8.46656	7.78296	10.8939	11.613	1.5494	0.631714	0.30293	1
ENSMUSG00000026743	Mllt10	5.85087	6.86262	6.13172	1.79028	0.624492	-0.679244	0.303033	1
ENSMUSG00000050957	Insl6	17.3323	20.2465	24.1719	49.4679	2.30843	1.20691	0.303346	1
ENSMUSG00000038658	Ric1	6.64824	7.78314	6.91152	2.16781	0.633703	-0.65812	0.303364	1
ENSMUSG00000029735	Tpk1	0.721217	1.22781	0.674833	0.407613	0.587947	-0.766242	0.303532	1
ENSMUSG00000041220	Elovl6	0.212016	0.511307	0.209609	0.150296	0.533521	-0.906382	0.303546	1
ENSMUSG00000049717	Lig4	2.2222	2.09385	2.12938	0.251381	0.527522	-0.922697	0.303698	1
ENSMUSG00000020473	Aebp1	0.394431	1.0382	0.491053	0.16813	0.463773	-1.10851	0.303846	1
ENSMUSG00000026921	Egfl7	0.198653	0.0717374	0	0.0476313	0.232267	-2.10614	0.303899	1
ENSMUSG00000006310	Zbtb32	0.20121	0.174386	0.372986	0.482443	2.59209	1.37412	0.303909	1
ENSMUSG00000074824	Rslcan18	0.0737424	0.0127823	0.102067	0.106088	2.71281	1.43979	0.304102	1
ENSMUSG00000016356	Col20a1	0.391982	0.259789	0.444522	0.630258	1.89522	0.922368	0.304331	1
ENSMUSG00000021176	Efcab11	0.0446649	0.125809	0.309105	0.0963841	2.38033	1.25116	0.304437	1
ENSMUSG00000024136	Dnase1l2	0.56022	0.529674	0.73009	1.90497	2.90159	1.53684	0.304555	1
ENSMUSG00000025521	Tmem192	21.3413	20.6981	25.4194	38.4671	1.75096	0.808148	0.304596	1
ENSMUSG00000006538	Ihh	0	0.0168564	0.0961427	0.0932676	12.2683	3.61687	0.304675	1
ENSMUSG00000004356	Utp20	5.12661	4.26683	4.59145	1.22642	0.61864	-0.692828	0.304738	1
ENSMUSG00000002733	Plekha3	18.3382	14.9895	15.3927	5.25635	0.629666	-0.667342	0.305275	1
ENSMUSG00000063873	Slc24a3	0.103911	0.41652	0.693441	0.274064	1.89	0.918383	0.305542	1
ENSMUSG00000051674	Dcun1d4	1.7763	1.47756	1.42308	0.479755	0.593673	-0.752259	0.305562	1
ENSMUSG00000021211	Akr1c12	4.74816	2.11869	6.04212	4.01283	1.57867	0.658706	0.305687	1
ENSMUSG00000034621	Gpatch8	6.11807	5.87414	5.80496	1.66855	0.624861	-0.678393	0.306087	1
ENSMUSG00000091144	Phf11c	1.01116	0.668409	1.13523	5.35849	4.80925	2.26581	0.306167	1
ENSMUSG00000056498	Tmem154	11.511	17.3394	25.4944	14.784	1.47407	0.559803	0.306168	1
ENSMUSG00000052435	Cebpe	6.16222	7.12093	8.7842	22.8615	2.85431	1.51314	0.306247	1
ENSMUSG00000029657	Hsph1	6.95941	7.26905	5.98508	2.90305	0.651415	-0.618351	0.306443	1
ENSMUSG00000050966	Lin28a	0.0593408	0.141432	0.0146668	0.0142282	0.158553	-2.65696	0.306478	1
ENSMUSG00000027562	Car2	2.12943	1.99404	2.68602	6.78421	2.75056	1.45973	0.306992	1
ENSMUSG00000026873	Phf19	0.25882	0.570984	1.0119	0.372345	1.6924	0.759074	0.3071	1
ENSMUSG00000000682	Cd52	303.849	247.023	354.071	877.746	2.67759	1.42093	0.307424	1
ENSMUSG00000020358	Hnrnpab	81.6133	89.9029	78.9594	29.6951	0.647019	-0.628119	0.307487	1
ENSMUSG00000023088	Abcc1	18.2731	19.2516	17.6734	6.0804	0.642429	-0.638391	0.307516	1
ENSMUSG00000038151	Prdm1	1.82764	2.7904	1.58629	1.22293	0.658561	-0.60261	0.307557	1
ENSMUSG00000027333	Smox	16.2133	22.2982	24.7137	47.7449	2.20415	1.14022	0.307626	1
ENSMUSG00000039789	Zfp597	3.07089	4.39724	3.59924	0.896377	0.596089	-0.7464	0.308174	1
ENSMUSG00000036698	Ago2	14.0863	21.1834	16.7668	4.33582	0.59369	-0.752218	0.308263	1
ENSMUSG00000024610	Cd74	81.4194	162.734	164.027	304.428	2.23489	1.16021	0.30834	1
ENSMUSG00000022758	P2rx6	0	0	0.029341	0.0711588	inf	inf	0.308501	1
ENSMUSG00000055360	Prl2c5	0	0	0.0995898	0.241529	inf	inf	0.308501	1
ENSMUSG00000038822	Hace1	1.53612	1.15542	1.31346	0.274303	0.5808	-0.783886	0.308648	1
ENSMUSG00000024381	Bin1	18.647	19.0313	24.2862	27.3853	1.54044	0.62334	0.308696	1
ENSMUSG00000041229	Phf8	4.07807	4.26774	3.97517	1.23255	0.628547	-0.669907	0.308715	1
ENSMUSG00000068417	Pnp2	1.41947	1.3921	1.62494	16.6591	8.28568	3.05062	0.308777	1
ENSMUSG00000043541	Casc1	0	0.00841785	0.00960245	0.0465765	8.16008	3.02858	0.308785	1
ENSMUSG00000003545	Fosb	0.0189913	0.0576083	0	0	0		0.308796	1
ENSMUSG00000018340	Anxa6	54.5673	67.3354	78.6115	174.895	2.46361	1.30078	0.308823	1
ENSMUSG00000034101	Ctnnd1	1.86292	2.00066	2.30623	3.13061	1.60549	0.683015	0.30891	1
ENSMUSG00000053293	Pom121	9.27468	8.31445	8.77028	1.4163	0.56172	-0.832076	0.30897	1
ENSMUSG00000025357	Dgka	4.17037	3.78702	5.19379	5.8623	1.56222	0.643598	0.309061	1
ENSMUSG00000025500	Lmntd2	0.0278578	0	0.16525	0.106872	10.608	3.40708	0.309131	1
ENSMUSG00000048756	Foxo3	9.09854	10.4575	9.56811	2.7861	0.633107	-0.659479	0.30936	1
ENSMUSG00000017831	Rab5a	18.3131	18.1238	18.4278	3.86232	0.601162	-0.734173	0.309377	1
ENSMUSG00000032350	Gclc	13.1912	11.0233	12.0143	2.1287	0.569459	-0.812336	0.309533	1
ENSMUSG00000047777	Phf13	6.69576	7.14968	5.87	2.66096	0.638852	-0.646446	0.309731	1
ENSMUSG00000028680	Plk3	9.27517	8.24165	10.3972	14.5565	1.6319	0.706554	0.309733	1
ENSMUSG00000022828	Gtf2e1	2.95228	3.45792	3.1146	0.841305	0.615253	-0.700748	0.309919	1
ENSMUSG00000041716	Gm20604	0.551456	0.275733	0.104845	0.20342	0.440038	-1.1843	0.309984	1
ENSMUSG00000002997	Prkar2b	21.8166	18.1906	19.7074	5.30883	0.62491	-0.67828	0.31012	1
ENSMUSG00000030707	Coro1a	90.1044	140.363	145.247	198.168	1.69602	0.762157	0.310162	1
ENSMUSG00000004933	Matk	0.954904	1.05128	1.28852	2.90839	2.48302	1.31209	0.310291	1
ENSMUSG00000027199	Gatm	0.632125	1.40387	0.683539	0.397859	0.559458	-0.837898	0.310355	1
ENSMUSG00000036887	C1qa	2.90707	17.5872	16.0046	28.592	2.51246	1.3291	0.310483	1
ENSMUSG00000019254	Ppp1r12c	22.4696	27.6676	31.9039	37.0366	1.54624	0.628764	0.310578	1
ENSMUSG00000001741	Il16	3.63302	2.76979	4.53071	4.25787	1.52055	0.604593	0.310598	1
ENSMUSG00000026604	Ptpn14	0.15027	0.0919317	0.0786516	0.0254332	0.435951	-1.19776	0.310654	1
ENSMUSG00000064267	Hvcn1	67.4841	41.9333	43.7549	24.2711	0.658315	-0.603149	0.310669	1
ENSMUSG00000051502	Ufsp1	1.42916	1.68454	2.09114	3.12516	1.92537	0.945137	0.310803	1
ENSMUSG00000095609	Gm21188	10.2692	7.50672	11.0115	21.5883	2.16123	1.11185	0.311031	1
ENSMUSG00000037344	Slc12a9	3.67262	3.30582	4.49488	5.19858	1.56526	0.646402	0.311077	1
ENSMUSG00000008090	Fgfrl1	0.958902	0.277022	0.337073	0.102185	0.360622	-1.47144	0.311101	1
ENSMUSG00000022255	Mtdh	16.5325	16.1396	15.5162	5.17545	0.641637	-0.64017	0.311591	1
ENSMUSG00000041406	BC055324	0.871786	0.805109	0.720597	0.164482	0.521573	-0.939058	0.3116	1
ENSMUSG00000031217	Efnb1	1.21929	1.26511	0.865886	0.494113	0.578809	-0.788841	0.311657	1
ENSMUSG00000019861	Gopc	3.60298	4.10727	3.47651	1.36458	0.643239	-0.636574	0.311754	1
ENSMUSG00000014791	Elmo3	0.748461	0.633936	0.840869	1.33779	1.82517	0.868033	0.311859	1
ENSMUSG00000022469	Rapgef3	0.0187126	0.0973075	0.0925009	0.296125	4.02794	2.01004	0.312043	1
ENSMUSG00000032578	Cish	2.87218	3.80195	4.4922	4.85388	1.56398	0.645219	0.312067	1
ENSMUSG00000017119	Nbr1	14.348	14.499	14.151	4.07946	0.633537	-0.6585	0.312253	1
ENSMUSG00000026005	Rpe	21.3665	20.8616	20.465	6.10018	0.632268	-0.661391	0.312538	1
ENSMUSG00000028031	Dkk2	0	0.180275	0	0	0		0.31257	1
ENSMUSG00000022220	Adcy4	0.038066	0.0439883	0.0627232	0.24339	4.57651	2.19425	0.312657	1
ENSMUSG00000031090	Nadsyn1	1.73935	2.64196	3.1733	3.21599	1.61786	0.694084	0.312793	1
ENSMUSG00000052056	Zfp217	10.4387	12.5286	11.5327	2.65803	0.609697	-0.713836	0.312919	1
ENSMUSG00000030786	Itgam	101.713	105.17	167.158	114.685	1.46393	0.549851	0.313086	1
ENSMUSG00000040325	Dcaf1	4.24092	3.3324	3.72608	0.642605	0.561903	-0.831608	0.313165	1
ENSMUSG00000032727	Mier3	4.64991	3.48199	3.29878	1.67937	0.642609	-0.637986	0.313167	1
ENSMUSG00000051169	Rpusd3	0.192205	0.142784	0.298608	0.500353	2.77641	1.47322	0.313188	1
ENSMUSG00000025218	Poll	3.06101	4.22257	4.51417	6.65439	1.75821	0.814111	0.313244	1
ENSMUSG00000003352	Cacnb3	0.798304	0.384377	0.891552	0.935783	1.73424	0.794306	0.313266	1
ENSMUSG00000001750	Tcirg1	182.391	145.406	198.757	343.359	1.92882	0.947718	0.313513	1
ENSMUSG00000074215	Gm10643	0.375913	0.0977394	0.334481	0.829224	2.96405	1.56757	0.313514	1
ENSMUSG00000030156	Cd69	0.847008	0.726196	0.846398	9.27654	8.2202	3.03917	0.31382	1
ENSMUSG00000032254	Kif23	0.0975395	0.370658	0.919816	0.194293	2.31846	1.21317	0.313908	1
ENSMUSG00000024165	Jpt2	8.91672	10.5729	8.40379	3.88829	0.654501	-0.611533	0.314148	1
ENSMUSG00000021770	Samd8	18.3688	15.1465	16.7102	4.39872	0.628545	-0.669912	0.314389	1
ENSMUSG00000036863	Syde2	0.144312	0.107206	0.0713372	0	0.259886	-1.94405	0.314539	1
ENSMUSG00000030727	Rabep2	4.93455	3.39819	5.5503	5.83302	1.5296	0.613153	0.314567	1
ENSMUSG00000004530	Coro1c	31.7571	34.0413	31.6028	10.331	0.644278	-0.634245	0.314686	1
ENSMUSG00000072572	Slc39a2	1.03188	0.953935	1.25821	2.91949	2.50521	1.32493	0.314768	1
ENSMUSG00000040009	Gnaz	0.213361	0.213365	0.113583	0.0157408	0.291624	-1.77782	0.314781	1
ENSMUSG00000041096	Tspyl2	9.3547	5.66619	12.7817	7.70176	1.4546	0.54062	0.315107	1
ENSMUSG00000015961	Adss	12.9658	14.537	12.9868	4.41697	0.641354	-0.640806	0.315115	1
ENSMUSG00000029246	Ppat	3.63386	3.93966	3.80472	0.848788	0.605603	-0.723555	0.315234	1
ENSMUSG00000089929	Bcl2a1b	3.55544	2.57835	3.80202	7.30706	2.13129	1.09172	0.3153	1
ENSMUSG00000025498	Irf7	28.7773	19.6615	9.9647	447.529	12.3177	3.62266	0.315391	1
ENSMUSG00000041481	Serpina3g	0.0844867	0.244078	0.334111	0.486179	2.84532	1.50859	0.315416	1
ENSMUSG00000053684	BC048403	5.63325	5.78334	5.62538	1.39602	0.610409	-0.712153	0.315749	1
ENSMUSG00000035941	Ibtk	4.86454	5.90124	5.42068	1.35089	0.623646	-0.681201	0.315785	1
ENSMUSG00000028944	Prkag2	2.16817	2.03769	1.86317	0.684377	0.618289	-0.693647	0.315981	1
ENSMUSG00000039308	Ndst2	14.553	10.3073	17.5207	16.0337	1.49247	0.577701	0.316406	1
ENSMUSG00000060206	Zfp462	0.0997072	0.0768131	0.219057	0.106253	1.92629	0.945822	0.316406	1
ENSMUSG00000015189	Casd1	10.5435	10.0542	10.4529	2.46465	0.6208	-0.687799	0.316415	1
ENSMUSG00000013622	Atraid	18.8493	16.4845	21.1407	33.7531	1.79928	0.847418	0.316424	1
ENSMUSG00000021765	Fst	5.15435	2.96693	6.29637	4.77	1.48377	0.569266	0.316445	1
ENSMUSG00000015947	Fcgr1	27.7517	53.0651	43.9168	490.05	8.39373	3.06931	0.31653	1
ENSMUSG00000049823	Zbtb12	3.19885	2.06022	1.71183	1.2103	0.600827	-0.734978	0.316547	1
ENSMUSG00000052459	Atp6v1a	132.128	146.11	141.634	34.0251	0.624963	-0.678156	0.316623	1
ENSMUSG00000009112	Bcl2l13	4.65695	5.46061	4.62988	1.76404	0.645794	-0.630855	0.316761	1
ENSMUSG00000079363	Gbp4	0.118658	0.191966	0.125132	2.45055	10.6565	3.41366	0.316869	1
ENSMUSG00000033316	Galnt9	1.24243	2.05103	2.22268	7.8872	3.73766	1.90214	0.316905	1
ENSMUSG00000042510	AA986860	0.0488584	0.0846896	0.209316	0.171817	3.10419	1.63422	0.31693	1
ENSMUSG00000036845	Lin37	7.13257	5.88556	8.10724	18.1873	2.40166	1.26403	0.317126	1
ENSMUSG00000048442	Smim5	0.0718999	0.0311573	0.319877	0.172395	5.05809	2.33859	0.317191	1
ENSMUSG00000021038	Vipas39	12.6763	14.6702	16.4962	25.1826	1.75493	0.811417	0.317423	1
ENSMUSG00000006134	Crkl	13.192	14.4291	12.8911	4.62335	0.645338	-0.631874	0.317452	1
ENSMUSG00000009185	Ccl8	1.27612	0.603268	0.344082	18.136	12.8701	3.68595	0.31782	1
ENSMUSG00000050315	Synpo2	0	0.00785061	0.0313439	0.021719	7.16124	2.84021	0.317883	1
ENSMUSG00000029603	Dtx1	0	0.0292476	0.0222423	0.248138	11.622	3.53879	0.318148	1
ENSMUSG00000000531	Tamalin	0.0291596	0.0505444	0.259458	0.139833	5.25085	2.39255	0.318337	1
ENSMUSG00000014747	Ankrd53	0	0	0.101107	0.130778	inf	inf	0.318374	1
ENSMUSG00000030283	St8sia1	0	0	0.018823	0.0243468	inf	inf	0.318374	1
ENSMUSG00000043943	Naalad2	0	0	0.0370237	0.0478887	inf	inf	0.318374	1
ENSMUSG00000047139	Cd24a	155.212	92.5009	112.742	40.8349	0.634346	-0.656658	0.318654	1
ENSMUSG00000040667	Nup88	8.63308	7.86068	6.67838	3.70708	0.664855	-0.588889	0.318738	1
ENSMUSG00000048000	Gigyf2	5.88812	5.47178	5.79242	1.35581	0.622741	-0.683297	0.31893	1
ENSMUSG00000066682	Pilrb2	32.1095	11.7354	28.6305	38.698	1.76494	0.819615	0.318947	1
ENSMUSG00000002204	Napsa	25.4286	28.9534	34.9228	101.785	3.03407	1.60125	0.319149	1
ENSMUSG00000015755	Tab2	20.6398	22.8041	20.845	6.895	0.64591	-0.630595	0.319604	1
ENSMUSG00000034449	Dhrs11	9.02351	11.6346	13.3816	15.4997	1.57128	0.651937	0.319612	1
ENSMUSG00000006398	Cdc20	0.285617	1.92531	2.54138	1.33922	1.82295	0.866274	0.319921	1
ENSMUSG00000005465	Il27ra	0.424045	0.27931	0.436001	0.780854	2.02636	1.01889	0.320152	1
ENSMUSG00000030868	Dctn5	27.1903	23.9145	29.8242	39.9429	1.55816	0.639847	0.320351	1
ENSMUSG00000090124	Ugt1a7c	32.8936	25.7805	29.214	6.37422	0.598514	-0.740542	0.32044	1
ENSMUSG00000118667	Ahnak2	9.17246	3.99292	8.26789	13.4362	1.92169	0.942375	0.320561	1
ENSMUSG00000023939	Mrpl14	8.12075	8.12092	9.88132	18.0932	2.01443	1.01037	0.320733	1
ENSMUSG00000050079	Rspry1	3.55841	3.95128	3.60231	1.15769	0.639818	-0.644266	0.320782	1
ENSMUSG00000036568	Bicral	3.21025	3.7047	3.50745	0.821593	0.618562	-0.69301	0.321074	1
ENSMUSG00000036779	Tent4b	16.3543	16.1409	16.6317	3.8925	0.624777	-0.678587	0.321088	1
ENSMUSG00000020340	Cyfip2	17.6768	14.7922	14.91	5.62716	0.647562	-0.62691	0.321129	1
ENSMUSG00000028744	Slc66a1	8.86862	8.13929	10.4015	12.8071	1.54582	0.62837	0.321136	1
ENSMUSG00000087598	Zfp111	1.53455	1.32491	1.321	0.419704	0.61517	-0.700942	0.321229	1
ENSMUSG00000018927	Ccl6	1388.11	3429.3	3409.55	3660.54	1.63106	0.70581	0.321257	1
ENSMUSG00000020935	Dcakd	3.96601	4.64335	5.25092	9.05335	1.93175	0.949911	0.321346	1
ENSMUSG00000039234	Sec24d	5.44546	6.66903	6.06008	1.09667	0.574926	-0.798551	0.321474	1
ENSMUSG00000030763	Lcmt1	5.90256	4.48214	6.3053	7.92197	1.55693	0.638706	0.321575	1
ENSMUSG00000032842	Abcc10	1.32294	1.20652	1.67551	1.89077	1.58518	0.664642	0.321849	1
ENSMUSG00000031974	Abcb10	3.57947	3.97329	3.64772	1.0167	0.617248	-0.696077	0.321906	1
ENSMUSG00000052160	Pld4	3.6473	15.8053	14.0173	39.7433	3.30142	1.72309	0.322	1
ENSMUSG00000067924	Rtl8b	2.21343	2.21027	2.75917	6.13785	2.38647	1.25488	0.32214	1
ENSMUSG00000051457	Spn	1.46906	2.95253	4.05665	2.30776	1.51415	0.598511	0.322281	1
ENSMUSG00000071669	Snx29	2.02672	3.60886	2.55018	0.318075	0.48548	-1.04252	0.322384	1
ENSMUSG00000038369	Ncoa6	8.48703	10.0236	9.3651	2.4857	0.637494	-0.649517	0.322407	1
ENSMUSG00000037095	Lrg1	3.45247	3.57605	4.20417	6.54166	1.76469	0.819418	0.322553	1
ENSMUSG00000051149	Adnp	0.3435	0.134448	0.175278	0.0106273	0.366846	-1.44676	0.322577	1
ENSMUSG00000028703	Lrrc41	6.35444	9.87992	7.30831	3.01659	0.65261	-0.615708	0.322581	1
ENSMUSG00000024730	Ms4a8a	1.05683	2.26122	1.5346	22.3939	9.20601	3.20258	0.3229	1
ENSMUSG00000015702	Anxa9	2.7739	3.44505	3.81677	6.66473	1.96066	0.971336	0.323078	1
ENSMUSG00000022747	St3gal6	0.0288147	0.141515	0.199413	0.175026	2.39107	1.25765	0.323087	1
ENSMUSG00000048661	Lemd3	4.80761	5.88677	5.35021	1.38327	0.625708	-0.676437	0.323105	1
ENSMUSG00000015980	Lrrc27	5.42775	8.74435	8.89522	13.1158	1.77884	0.830939	0.323196	1
ENSMUSG00000000204	Slfn4	7.56721	4.17352	5.58881	67.2403	7.96738	2.99411	0.323196	1
ENSMUSG00000042599	Kdm7a	6.76694	8.15862	7.17965	2.36876	0.646583	-0.629092	0.323212	1
ENSMUSG00000039623	Ap5z1	7.9723	7.9511	10.6939	10.9601	1.51499	0.599306	0.323232	1
ENSMUSG00000015340	Cybb	677.144	286.234	345.587	165.967	0.556937	-0.844413	0.323435	1
ENSMUSG00000075000	Nrbf2	12.3662	12.596	11.6587	3.91266	0.632076	-0.661831	0.323541	1
ENSMUSG00000046441	Cmtr2	3.09733	3.02152	3.04793	0.221068	0.50278	-0.992002	0.323839	1
ENSMUSG00000038119	Cdon	0.184414	0.0466168	0.0455802	0.0294781	0.350604	-1.51209	0.323851	1
ENSMUSG00000024232	Bambi	0.292085	0.324026	0.381175	0.638705	1.92108	0.941916	0.324047	1
ENSMUSG00000049848	Ceacam19	3.95092	4.35669	6.71357	4.87191	1.50532	0.590067	0.324133	1
ENSMUSG00000024515	Smad4	16.6889	19.4191	16.3416	6.70875	0.656195	-0.607803	0.324192	1
ENSMUSG00000113061	Rps18-ps5	1.36728	1.52357	1.83454	3.84035	2.31717	1.21236	0.324304	1
ENSMUSG00000026843	Fubp3	8.38	6.35931	7.29386	1.48052	0.585127	-0.773178	0.324328	1
ENSMUSG00000020482	Ccdc117	8.3859	10.4219	8.77738	3.13618	0.643854	-0.635194	0.324899	1
ENSMUSG00000031749	St3gal2	7.46751	7.76637	6.15035	3.46256	0.666421	-0.585495	0.324966	1
ENSMUSG00000051373	Plpp7	0.171169	0.321424	0.338452	0.820826	2.79625	1.4835	0.325007	1
ENSMUSG00000070354	Evi2	1.74357	1.41994	2.42221	2.09029	1.56738	0.648353	0.325191	1
ENSMUSG00000035545	Leng8	25.7149	15.1926	32.7731	21.5332	1.42712	0.513105	0.325248	1
ENSMUSG00000041346	Wrap53	4.68617	4.80893	5.68463	7.63777	1.59996	0.678037	0.325322	1
ENSMUSG00000026605	Cenpf	0.00384122	0.0599242	0.201274	0.0257883	3.36949	1.75253	0.325428	1
ENSMUSG00000043903	Zfp469	0.31086	0.466454	0.348615	0.097897	0.573107	-0.803123	0.32548	1
ENSMUSG00000030452	Nipa2	6.96985	7.78526	7.51264	1.89037	0.632645	-0.660533	0.325637	1
ENSMUSG00000033220	Rac2	176.526	171.057	213.79	253.332	1.51673	0.600964	0.325641	1
ENSMUSG00000013033	Adgrl1	0.0207109	0.0119665	0.0477769	0.0662116	4.00546	2.00197	0.325661	1
ENSMUSG00000026447	Pik3c2b	0.0185409	0.0107127	0.0427711	0.0592743	4.00546	2.00197	0.325661	1
ENSMUSG00000033752	Mnd1	0.203251	0.117436	0.468869	0.649782	4.00546	2.00197	0.325661	1
ENSMUSG00000026249	Serpine2	1.98153	0.588988	1.85296	1.79068	1.58409	0.663658	0.325736	1
ENSMUSG00000030042	Pole4	18.6658	17.9179	13.1513	9.92542	0.684004	-0.547923	0.325793	1
ENSMUSG00000038437	Mllt6	27.7273	21.7484	20.6558	10.7211	0.66657	-0.585171	0.32587	1
ENSMUSG00000049295	Zfp219	4.34215	5.24129	6.41984	6.8066	1.53991	0.622847	0.325999	1
ENSMUSG00000027952	Pmvk	4.81035	5.12884	6.02166	11.1521	2.02163	1.01552	0.326031	1
ENSMUSG00000022751	Nit2	4.62594	5.13182	6.17414	7.43142	1.57413	0.654552	0.326159	1
ENSMUSG00000047735	Samd9l	28.0842	22.3615	29.3961	40.0307	1.57423	0.654648	0.326282	1
ENSMUSG00000026360	Rgs2	5.47541	11.1624	11.1174	12.2428	1.56585	0.646949	0.326336	1
ENSMUSG00000044595	Dnd1	0.344088	0.19171	0.607469	0.44787	2.14005	1.09765	0.326541	1
ENSMUSG00000048794	Cfap100	0.215726	0.124644	0.0426554	0.0551731	0.328107	-1.60776	0.326556	1
ENSMUSG00000030469	Zfp719	5.21516	3.85392	4.48344	1.08734	0.61031	-0.712385	0.326574	1
ENSMUSG00000024677	Ms4a6b	0.277572	1.05391	0.405098	11.1303	11.1207	3.47518	0.326633	1
ENSMUSG00000067818	Myl9	0.0510168	0.48637	0.0504377	0	0.0847495	-3.56065	0.326832	1
ENSMUSG00000029670	Ing3	3.17668	2.82817	2.83511	0.841695	0.615667	-0.699777	0.326903	1
ENSMUSG00000024873	Cnih2	0.259817	0.225179	0.513735	0.664496	2.7649	1.46723	0.326957	1
ENSMUSG00000007655	Cav1	5.76635	2.0438	4.9351	10.1859	2.30173	1.20272	0.327012	1
ENSMUSG00000049439	Cyp20a1	11.9808	12.3164	12.1012	3.18353	0.626702	-0.67415	0.327014	1
ENSMUSG00000020032	Nuak1	1.1382	1.47056	1.21906	0.333555	0.593411	-0.752896	0.327026	1
ENSMUSG00000056501	Cebpb	167.123	216.957	104.825	142.556	0.733896	-0.446352	0.327123	1
ENSMUSG00000019947	Arid5b	6.23457	4.85694	4.59081	2.39066	0.661803	-0.595526	0.327203	1
ENSMUSG00000020453	Patz1	3.51432	2.62809	2.28319	1.48303	0.657329	-0.605313	0.327321	1
ENSMUSG00000038685	Rtel1	2.06983	1.79389	3.20682	2.13983	1.48537	0.570823	0.327346	1
ENSMUSG00000017713	Tha1	1.52787	1.57136	1.95362	2.57903	1.6652	0.735699	0.327408	1
ENSMUSG00000009941	Nxf2	0	0	0	0.199261	inf	inf	0.327436	1
ENSMUSG00000004864	Mapk13	0.715142	0.473007	1.11635	0.776128	1.71944	0.781936	0.327501	1
ENSMUSG00000030742	Lat	1.11407	1.20694	1.46151	4.23286	2.96109	1.56613	0.327616	1
ENSMUSG00000060216	Arrb2	72.9298	68.372	82.2786	115.251	1.6008	0.678792	0.327621	1
ENSMUSG00000032066	Bco2	0.223915	0.606449	0.581105	1.02008	2.23203	1.15836	0.327793	1
ENSMUSG00000060798	Intu	0.598561	0.650184	0.536535	0.168394	0.568959	-0.813603	0.327851	1
ENSMUSG00000009687	Fxyd5	99.0193	120.442	138.035	407.309	2.99994	1.58493	0.327871	1
ENSMUSG00000044617	Zbtb39	2.7353	3.31028	2.87143	0.90626	0.629522	-0.667671	0.327893	1
ENSMUSG00000029075	Tnfrsf4	0.304008	0.639877	0.64405	1.41619	2.57372	1.36385	0.327899	1
ENSMUSG00000026315	Serpinb8	17.667	18.6226	28.3937	20.7029	1.46148	0.54743	0.32811	1
ENSMUSG00000108596	Gm49368	0	0.0427885	0.0366075	0.213076	7.19001	2.84599	0.328111	1
ENSMUSG00000078861	Zfp931	2.47543	2.9276	2.34536	0.816113	0.593801	-0.751948	0.328421	1
ENSMUSG00000074570	Cass4	0	0.115457	0.0987785	0.244885	3.50462	1.80926	0.328441	1
ENSMUSG00000054814	Usp46	2.34374	1.97886	1.99573	0.667102	0.624918	-0.678262	0.3286	1
ENSMUSG00000047880	Cxcr5	0.106749	0.0308393	0.087948	0.563099	5.99249	2.58315	0.328769	1
ENSMUSG00000005540	Fcer2a	0	0	0.151639	0	inf	inf	0.328811	1
ENSMUSG00000068748	Ptprz1	0	0	0.0329146	0	inf	inf	0.328811	1
ENSMUSG00000094595	Fsbp	0	0	0.107588	0	inf	inf	0.328811	1
ENSMUSG00000001768	Rin2	4.08149	5.60234	5.86034	8.3082	1.67226	0.741802	0.328862	1
ENSMUSG00000019845	Tube1	0.219337	0.229426	0.500992	0.232124	1.69711	0.763083	0.328874	1
ENSMUSG00000031627	Irf2	8.01534	9.44761	6.85457	4.32031	0.681833	-0.55251	0.32901	1
ENSMUSG00000054737	Zfp182	1.39595	1.174	2.49442	1.14049	1.4702	0.556016	0.329092	1
ENSMUSG00000074569	Gcnt7	0.0534067	0.0231434	0.316803	0.0512215	4.68789	2.22894	0.32917	1
ENSMUSG00000013707	Tnfaip8l2	64.7235	68.5044	81.5923	190.28	2.42838	1.27999	0.329249	1
ENSMUSG00000036381	P2ry14	5.75179	5.20799	7.23399	7.51635	1.5023	0.587176	0.32955	1
ENSMUSG00000057156	Homez	1.63584	1.26989	1.29977	0.423508	0.600891	-0.734825	0.329813	1
ENSMUSG00000005267	Zfp287	0.170885	0.329866	0.460759	0.357584	1.76732	0.821565	0.329879	1
ENSMUSG00000030922	Lyrm1	0.589989	0.53294	0.690093	0.956365	1.67797	0.746721	0.329892	1
ENSMUSG00000066861	Oas1g	13.1483	6.65284	6.33674	137.888	9.45566	3.24118	0.329962	1
ENSMUSG00000021559	Dapk1	7.83447	8.774	8.42189	1.35642	0.569995	-0.810979	0.330032	1
ENSMUSG00000056458	Mok	0.313382	0.0603563	0.258188	0.484235	2.35207	1.23393	0.330346	1
ENSMUSG00000023992	Trem2	54.0437	72.8708	79.9025	240.034	3.04434	1.60613	0.330385	1
ENSMUSG00000055044	Pdlim1	0.293026	0.312568	0.367696	0.648546	1.95595	0.96787	0.330706	1
ENSMUSG00000040414	Slc25a28	8.30162	7.75677	9.44241	15.1353	1.77224	0.825574	0.330932	1
ENSMUSG00000007659	Bcl2l1	25.1164	28.5796	33.3044	39.152	1.51997	0.604042	0.331158	1
ENSMUSG00000033526	Ppip5k1	1.57628	1.78997	1.61002	0.505447	0.633184	-0.659304	0.331196	1
ENSMUSG00000030431	Tmem238	0.32957	0.856901	0.977488	1.26434	2.13351	1.09323	0.33129	1
ENSMUSG00000024672	Ms4a7	37.1691	29.5948	40.6035	108.847	2.6948	1.43018	0.331357	1
ENSMUSG00000071657	Bscl2	9.48986	8.30313	10.8431	28.7799	2.67716	1.4207	0.331412	1
ENSMUSG00000020131	Pcsk4	0.38078	0.0868464	0.317017	0.595853	2.31005	1.20792	0.331455	1
ENSMUSG00000078439	Smim24	3.1938	5.87597	5.81654	10.9628	2.15868	1.11015	0.331534	1
ENSMUSG00000053617	Sh3pxd2a	0.403971	0.642617	0.49544	0.0833736	0.535178	-0.90191	0.332032	1
ENSMUSG00000026425	Srgap2	5.22017	6.92135	7.65738	8.8362	1.52593	0.609691	0.33206	1
ENSMUSG00000017760	Ctsa	260.549	239.195	288.096	381.966	1.52853	0.612148	0.33211	1
ENSMUSG00000031644	Nek1	1.30801	1.4659	1.40464	0.216292	0.56451	-0.824929	0.332227	1
ENSMUSG00000026764	Kif5c	0.0581028	0.230203	0.205155	0.557255	3.15171	1.65614	0.332594	1
ENSMUSG00000042507	Mideas	8.94168	9.69377	9.51783	1.74056	0.588821	-0.7641	0.332635	1
ENSMUSG00000091649	Phf11b	11.1653	8.11465	4.25704	151.504	10.5137	3.39419	0.33264	1
ENSMUSG00000025150	Cbr2	0.178693	0.193588	0.176665	2.44219	9.0154	3.17239	0.332725	1
ENSMUSG00000040282	Cdin1	1.21316	1.89021	1.23982	0.614446	0.62232	-0.684272	0.332729	1
ENSMUSG00000056671	Prelid2	2.42171	3.01711	3.29206	5.46784	1.8662	0.900107	0.3329	1
ENSMUSG00000031778	Cx3cl1	0.135759	0.0915136	0.372828	0.130204	2.2564	1.17403	0.332916	1
ENSMUSG00000022307	Oxr1	9.30427	10.4686	9.83928	2.87626	0.644756	-0.633174	0.333079	1
ENSMUSG00000035235	Trim13	18.5749	20.022	14.1726	10.2685	0.683556	-0.548869	0.33314	1
ENSMUSG00000069743	Zfp820	0.127556	0.11055	0.394087	0.137629	2.27223	1.18411	0.333179	1
ENSMUSG00000021583	Erap1	16.4816	14.9618	13.4123	6.70087	0.669422	-0.579013	0.333183	1
ENSMUSG00000036249	Rbm43	10.4469	10.8298	12.7323	24.6167	2.06099	1.04334	0.333249	1
ENSMUSG00000042766	Trim46	1.15686	1.42266	1.74651	2.00915	1.63595	0.710128	0.333327	1
ENSMUSG00000058586	Serhl	0.553283	0.423925	0.665916	0.769051	1.65653	0.728165	0.333409	1
ENSMUSG00000052942	Glis3	1.30738	0.848364	1.02741	0.205767	0.562493	-0.830093	0.333497	1
ENSMUSG00000044701	Il27	1.91605	1.76126	1.72209	20.1585	7.60882	2.92767	0.333499	1
ENSMUSG00000066684	Pilrb1	25.4756	9.95012	22.2515	34.1949	1.85023	0.887706	0.333507	1
ENSMUSG00000004319	Clcn3	2.81979	2.75988	2.86674	0.596169	0.609673	-0.713893	0.333633	1
ENSMUSG00000033021	Gmppa	19.9255	17.2477	21.8528	37.1759	1.84858	0.886418	0.333662	1
ENSMUSG00000038055	Dexi	2.35146	2.35976	3.53085	3.10308	1.54731	0.629759	0.333671	1
ENSMUSG00000027447	Cst3	705.384	634.194	808.113	1962.38	2.47112	1.30516	0.333699	1
ENSMUSG00000000056	Narf	31.5897	15.576	18.7557	9.60612	0.633454	-0.658688	0.333704	1
ENSMUSG00000020407	Upp1	88.9373	79.4648	99.4941	180.541	1.94517	0.959898	0.333781	1
ENSMUSG00000030055	Rab43	1.37315	1.39463	1.11363	0.535018	0.620795	-0.68781	0.334227	1
ENSMUSG00000029233	Srd5a3	12.6777	11.695	15.0809	17.6268	1.51332	0.597713	0.334275	1
ENSMUSG00000022098	Bmp1	0.147034	0.127432	0.0925051	0.0192297	0.400275	-1.32093	0.334391	1
ENSMUSG00000035875	AI182371	0.213802	0.134763	0.441966	0.279619	2.21701	1.14861	0.334668	1
ENSMUSG00000061461	Smim20	6.43965	6.111	7.29333	10.6715	1.64493	0.718027	0.334958	1
ENSMUSG00000032802	Srxn1	55.2032	64.1136	39.488	37.541	0.713595	-0.486822	0.335125	1
ENSMUSG00000007837	Prrg2	8.10785	7.74358	9.24203	14.0983	1.69786	0.763713	0.335189	1
ENSMUSG00000028218	Cibar1	0.303813	0.318166	0.788456	0.254959	1.69489	0.761193	0.335307	1
ENSMUSG00000001119	Col6a1	0.162415	0.457478	0.227476	0.0129808	0.360254	-1.47292	0.33537	1
ENSMUSG00000038335	Tsr1	4.83584	4.08402	4.49073	0.637165	0.554489	-0.85077	0.335403	1
ENSMUSG00000024403	Atp6v1g2	1.72412	1.4738	1.9147	2.74086	1.6713	0.740967	0.335406	1
ENSMUSG00000049676	Catsperg1	0.159902	0.123997	0.183048	0.31479	2.04487	1.03201	0.335429	1
ENSMUSG00000026930	Gpsm1	1.61887	1.6703	1.35008	0.633727	0.627306	-0.672758	0.335476	1
ENSMUSG00000046862	Pramel12	6.31711	5.91786	5.17877	2.51876	0.656774	-0.606531	0.335523	1
ENSMUSG00000051517	Arhgef39	0.155129	0.326517	0.613473	0.361327	2.13475	1.09407	0.335749	1
ENSMUSG00000038145	Snrk	6.09225	7.39564	6.69233	1.9575	0.642629	-0.637941	0.335783	1
ENSMUSG00000032875	Arhgef17	0.038441	0.0666324	0.0217169	0.00526687	0.253521	-1.97982	0.335813	1
ENSMUSG00000070427	Il18bp	3.9965	3.14111	4.20293	21.025	4.40232	2.13827	0.335898	1
ENSMUSG00000044328	Trp53i13	3.18806	3.64436	4.13004	8.61932	2.2017	1.13862	0.335922	1
ENSMUSG00000037649	H2-DMa	6.75685	12.487	12.2554	39.0142	3.22128	1.68763	0.336048	1
ENSMUSG00000008435	Rdh13	4.88994	3.81734	4.07905	1.38799	0.63815	-0.648034	0.336115	1
ENSMUSG00000027395	Polr1b	3.47213	3.16855	3.06925	1.07737	0.635358	-0.654358	0.336202	1
ENSMUSG00000027660	Skil	18.7066	14.5114	14.8789	6.35186	0.661079	-0.597106	0.336203	1
ENSMUSG00000025037	Maoa	2.44694	3.52633	2.61608	1.10519	0.640807	-0.642039	0.336344	1
ENSMUSG00000040007	Bahd1	9.06254	13.2522	9.75134	4.69329	0.672873	-0.571593	0.336346	1
ENSMUSG00000047656	Trpt1	0.673653	0.898223	1.28078	1.59038	2.06478	1.04599	0.336371	1
ENSMUSG00000032599	Ip6k2	6.09286	4.62367	6.77306	7.66094	1.51677	0.601	0.336382	1
ENSMUSG00000025964	Adam23	0.00331052	0.0286918	0.153828	0.0095252	4.72638	2.24074	0.336382	1
ENSMUSG00000041046	Ramp3	0.300703	0.148923	0.38223	0.700399	2.83096	1.50129	0.336402	1
ENSMUSG00000021624	Cd180	19.0637	28.4524	28.8948	37.387	1.58109	0.660921	0.33655	1
ENSMUSG00000002289	Angptl4	0.937521	0.769006	0.628954	0.27296	0.547148	-0.869998	0.336567	1
ENSMUSG00000040462	Os9	132.205	107.408	138.262	192.475	1.58153	0.661319	0.336927	1
ENSMUSG00000015335	Zdhhc12	10.1958	7.16706	10.1129	13.5371	1.55724	0.638987	0.33702	1
ENSMUSG00000045193	Cirbp	9.42494	5.82051	9.49801	10.917	1.51242	0.596858	0.337305	1
ENSMUSG00000034165	Ccnd3	6.9584	9.2159	10.1789	11.7081	1.51962	0.603711	0.337624	1
ENSMUSG00000015291	Gdi1	25.5286	18.633	32.8377	25.6752	1.4443	0.530375	0.338042	1
ENSMUSG00000029267	Mtf2	5.80538	4.83306	4.87548	1.83599	0.645791	-0.63086	0.338173	1
ENSMUSG00000056851	Pcbp2	34.0786	42.2837	33.4665	16.2164	0.677525	-0.561653	0.338216	1
ENSMUSG00000034744	Nagk	18.9914	20.9315	23.1627	30.3977	1.52596	0.609717	0.338319	1
ENSMUSG00000033014	Trim33	4.202	4.23393	4.34558	1.04956	0.633761	-0.65799	0.338559	1
ENSMUSG00000073557	Ppp1r12b	7.94086	3.26794	4.33804	1.10426	0.485897	-1.04128	0.338563	1
ENSMUSG00000032089	Il10ra	25.7429	33.2388	39.0221	40.5371	1.50156	0.586462	0.338646	1
ENSMUSG00000040738	Ints8	2.57849	3.27303	2.96494	0.700046	0.618702	-0.692684	0.338712	1
ENSMUSG00000049488	Tmem67	1.43151	0.869132	1.36229	1.87219	1.61262	0.68941	0.33874	1
ENSMUSG00000032299	Commd4	11.5116	9.59394	12.2984	20.3223	1.79566	0.844511	0.338744	1
ENSMUSG00000028965	Tnfrsf9	47.8695	32.7296	51.2018	55.1222	1.48028	0.565871	0.338819	1
ENSMUSG00000090231	Cfb	8.14202	0.381927	0.684631	0.40252	0.137164	-2.86603	0.339033	1
ENSMUSG00000070702	Csn1s1	0.00948959	0	0.00938187	0.0728105	11.1184	3.47488	0.33923	1
ENSMUSG00000029650	Slc46a3	2.09825	4.68216	4.48267	6.08344	1.76848	0.822514	0.339236	1
ENSMUSG00000004951	Hspb1	0.344994	0.946836	0.284232	0.110293	0.31068	-1.6865	0.339245	1
ENSMUSG00000047909	Ankrd16	5.93215	3.19922	7.64503	4.47095	1.41283	0.498589	0.339301	1
ENSMUSG00000021756	Il6st	4.90852	6.23076	4.73663	2.4691	0.677653	-0.561381	0.339337	1
ENSMUSG00000021670	Hmgcr	10.1451	11.2008	10.4488	3.34492	0.652135	-0.616757	0.339379	1
ENSMUSG00000043671	Dpy19l3	0.323344	0.162718	0.134057	0.115042	0.564831	-0.824109	0.339855	1
ENSMUSG00000057236	Rbbp4	17.9729	18.1916	16.6294	6.76237	0.665089	-0.588381	0.339882	1
ENSMUSG00000028630	Dyrk2	12.1484	11.0795	10.1166	4.77513	0.667747	-0.582626	0.339886	1
ENSMUSG00000049539	H1f1	0	0	0.395469	0.153457	inf	inf	0.340048	1
ENSMUSG00000020741	Cluh	10.7403	11.2761	10.2398	3.95246	0.659951	-0.599568	0.340051	1
ENSMUSG00000031375	Bgn	0.155518	0.657077	0.221019	0.0652552	0.35045	-1.51272	0.340068	1
ENSMUSG00000006412	Pfdn2	21.1479	17.6124	13.1317	11.3888	0.695324	-0.524243	0.340098	1
ENSMUSG00000022403	St13	18.3281	17.5499	16.1806	6.99595	0.667772	-0.582573	0.340161	1
ENSMUSG00000063787	Chchd1	23.0213	22.7783	26.4996	38.7171	1.63567	0.709882	0.340219	1
ENSMUSG00000029304	Spp1	78.8861	241.834	215.159	492.107	2.60148	1.37933	0.340458	1
ENSMUSG00000022956	Atp5o	0.450924	0.677402	0.713289	2.04704	2.94367	1.55762	0.340467	1
ENSMUSG00000061577	Adgrg5	0	0.0655127	0.130781	0.144994	4.65057	2.21741	0.340483	1
ENSMUSG00000051469	Zfp24	7.28847	6.16933	6.71041	1.85863	0.63745	-0.649615	0.34058	1
ENSMUSG00000034429	Zfp707	2.27418	1.86804	2.6175	3.15776	1.57798	0.658077	0.340792	1
ENSMUSG00000038425	Poli	0.793162	0.980211	1.33597	1.29602	1.64271	0.716075	0.340842	1
ENSMUSG00000005686	Ampd3	33.0067	27.2459	28.3617	10.3971	0.657179	-0.605641	0.341003	1
ENSMUSG00000031904	Slc7a6	6.70646	4.94671	5.57872	1.74176	0.634789	-0.655652	0.341053	1
ENSMUSG00000033111	3830406C13Rik	2.06542	1.35645	2.01661	3.70345	1.96174	0.972134	0.34125	1
ENSMUSG00000047045	Tmem164	30.5882	31.235	28.8124	11.2782	0.664756	-0.589103	0.341328	1
ENSMUSG00000027322	Siglec1	5.58539	6.40881	7.23684	22.1358	2.96429	1.56769	0.341397	1
ENSMUSG00000036854	Hspb6	1.39243	1.25149	1.65705	2.27523	1.70083	0.766235	0.34155	1
ENSMUSG00000031728	Zfp821	2.0239	1.92408	2.33588	5.05367	2.21738	1.14885	0.341825	1
ENSMUSG00000040940	Arhgef1	25.4852	27.4567	36.5356	34.1415	1.47422	0.559949	0.34186	1
ENSMUSG00000032530	Lyzl4	0.422835	1.17269	1.08689	2.02767	2.26991	1.18263	0.341879	1
ENSMUSG00000025451	Paip1	16.4671	19.5047	16.6532	6.6299	0.663636	-0.591536	0.341912	1
ENSMUSG00000033184	Tmed7	23.5476	26.7209	24.1622	8.58724	0.662399	-0.594227	0.342152	1
ENSMUSG00000020300	Cpeb4	32.0375	31.0174	32.4928	6.07034	0.597272	-0.743539	0.342361	1
ENSMUSG00000057346	Apol9a	0.0199165	0.025892	0	0.496642	14.1633	3.82409	0.342507	1
ENSMUSG00000040570	Rundc3b	0.108517	0.0134358	0	0	0		0.342556	1
ENSMUSG00000051455	Meioc	0.0898983	0.0111305	0	0	0		0.342556	1
ENSMUSG00000046179	E2f8	1.78618	1.78404	3.38106	1.5773	1.4441	0.530172	0.342557	1
ENSMUSG00000036086	Zranb3	0.992486	1.47701	1.51702	4.13315	2.74417	1.45637	0.342723	1
ENSMUSG00000032013	Trim29	0.0512077	0.0295873	0.0506265	0.360158	6.43444	2.68582	0.342835	1
ENSMUSG00000043419	Rnf227	1.25343	0.765367	0.901237	0.0819643	0.462996	-1.11093	0.342853	1
ENSMUSG00000022574	Naprt	0.784013	0.613734	0.825121	1.40684	1.86069	0.895836	0.342884	1
ENSMUSG00000024678	Ms4a4d	0	0.0339579	0.0387367	0.300626	12.4399	3.6369	0.34305	1
ENSMUSG00000027935	Rab13	3.89196	3.23907	4.17905	8.15759	2.03607	1.02579	0.343123	1
ENSMUSG00000020130	Tbc1d15	21.008	18.4002	20.2468	5.12384	0.640547	-0.642624	0.343197	1
ENSMUSG00000048216	Gpr85	1.58258	1.08218	2.29669	1.46213	1.51054	0.595063	0.343304	1
ENSMUSG00000021591	Glrx	31.6477	23.6037	32.2806	63.2411	2.03698	1.02643	0.343391	1
ENSMUSG00000100967	Gm29666	0.0368758	0.0383516	0.10208	0.0848807	2.7167	1.44186	0.343445	1
ENSMUSG00000038485	Socs7	4.73866	4.43409	4.54989	1.30181	0.639573	-0.644819	0.343464	1
ENSMUSG00000051451	Crebzf	11.7029	13.6755	11.7947	4.61767	0.662271	-0.594505	0.343633	1
ENSMUSG00000024811	Tnks2	12.385	14.427	13.782	3.70443	0.650022	-0.621439	0.343643	1
ENSMUSG00000035373	Ccl7	61.7978	156.38	121.315	886.91	5.79089	2.53379	0.343759	1
ENSMUSG00000043439	Epop	0.409898	0.532878	0.987785	0.663401	1.8752	0.907043	0.343895	1
ENSMUSG00000021376	Tpmt	1.20753	0.613972	0.46161	0.509572	0.600895	-0.734816	0.343904	1
ENSMUSG00000028766	Alpl	0.0146991	0.114655	0.0871935	0.535711	5.96642	2.57687	0.343976	1
ENSMUSG00000034175	Rhbdd3	6.28936	6.02176	7.49938	9.19069	1.53463	0.617887	0.344162	1
ENSMUSG00000036766	Dner	0.161091	0.26849	0.12251	0.0475384	0.404022	-1.30749	0.344212	1
ENSMUSG00000025875	Tspan17	11.5916	8.71292	11.8844	24.6021	2.1258	1.088	0.344335	1
ENSMUSG00000031753	Cog4	9.97532	9.93847	11.4961	17.493	1.6777	0.746481	0.344559	1
ENSMUSG00000029616	Erp29	17.117	13.8143	17.9578	32.4505	1.90719	0.931448	0.34456	1
ENSMUSG00000028587	Orc1	0.323756	0.39874	0.909705	0.326852	1.74051	0.799506	0.344598	1
ENSMUSG00000023027	Atf1	23.0733	26.7134	25.2438	7.11628	0.649916	-0.621676	0.344644	1
ENSMUSG00000033970	Rfc3	2.92221	2.76029	3.26234	4.58185	1.58101	0.660843	0.344658	1
ENSMUSG00000029175	Slc35f6	9.52551	11.0014	13.6259	13.8542	1.4887	0.574049	0.344737	1
ENSMUSG00000037411	Serpine1	0.948259	1.78949	1.23991	0.132018	0.47492	-1.07424	0.344863	1
ENSMUSG00000022911	Arl13b	1.91118	2.12098	2.0047	0.480598	0.61006	-0.712977	0.344987	1
ENSMUSG00000008429	Herpud2	12.5608	13.4301	12.2581	4.58187	0.661591	-0.595988	0.345065	1
ENSMUSG00000004961	Syt5	0	0	0	0.191112	inf	inf	0.345277	1
ENSMUSG00000022996	Wnt10b	0	0	0	0.133739	inf	inf	0.345277	1
ENSMUSG00000025165	Sectm1a	0	0	0	0.268822	inf	inf	0.345277	1
ENSMUSG00000025480	Syce1	0	0	0	0.311539	inf	inf	0.345277	1
ENSMUSG00000027863	Cd2	0	0	0	0.261256	inf	inf	0.345277	1
ENSMUSG00000053774	Ubxn7	2.93714	2.85819	2.93159	0.781741	0.639167	-0.645736	0.345281	1
ENSMUSG00000015790	Surf1	17.9569	17.468	20.5615	35.1579	1.83015	0.871964	0.345335	1
ENSMUSG00000020930	Ccdc103	0	0.0815529	0.155049	0.24066	5.51605	2.46364	0.345364	1
ENSMUSG00000045031	Cetn4	0.16173	0.0382279	0.145359	0.282023	2.5349	1.34193	0.34539	1
ENSMUSG00000055723	Rras2	0.166802	0.53489	0.131927	0.175975	0.496159	-1.01113	0.345475	1
ENSMUSG00000062007	Hsh2d	0.227506	0.478855	0.160659	5.4861	10.318	3.3671	0.345486	1
ENSMUSG00000078763	Slfn1	16.2833	25.8545	9.49559	307.98	9.73926	3.28381	0.345565	1
ENSMUSG00000033392	Clasp2	2.75629	2.76303	2.86983	0.676592	0.63581	-0.653333	0.345637	1
ENSMUSG00000037503	Fam168b	46.3552	51.9592	50.8824	13.3888	0.650844	-0.619616	0.345644	1
ENSMUSG00000020483	Dynll2	43.8111	31.8298	32.6246	15.8349	0.669972	-0.577827	0.345754	1
ENSMUSG00000021458	Aopep	10.5189	6.44617	9.92724	14.9515	1.69486	0.761164	0.345872	1
ENSMUSG00000046380	Jrk	0.496291	0.395015	0.210282	0.252563	0.587636	-0.767005	0.34597	1
ENSMUSG00000025817	Nudt5	4.61708	3.30425	3.10036	1.87649	0.669616	-0.578594	0.346028	1
ENSMUSG00000021417	Eci2	3.78802	3.22738	4.8241	4.61826	1.49221	0.57745	0.346046	1
ENSMUSG00000046807	Lrrc75b	0.0772733	0.0223238	0	0	0		0.346082	1
ENSMUSG00000026455	Klhl12	2.33068	1.59613	1.79503	0.66361	0.640967	-0.641678	0.346198	1
ENSMUSG00000029322	Plac8	0.223423	2.90455	0.625845	25.678	10.7864	3.43114	0.346317	1
ENSMUSG00000074677	Sirpb1c	9.86951	14.2609	14.9307	17.7115	1.5222	0.606159	0.346381	1
ENSMUSG00000070323	Mmp27	6.14274	5.41681	6.94817	8.77279	1.54443	0.627077	0.346417	1
ENSMUSG00000035824	Tk2	12.4838	13.1215	16.757	17.5137	1.49306	0.578273	0.34647	1
ENSMUSG00000024521	Pmaip1	2.64727	7.61648	3.53968	1.45678	0.497374	-1.0076	0.346484	1
ENSMUSG00000031851	Ntpcr	6.94168	6.17001	7.49874	10.5501	1.57755	0.657684	0.346576	1
ENSMUSG00000018428	Akap1	2.05257	2.07152	1.84237	0.673464	0.622126	-0.684721	0.346636	1
ENSMUSG00000035356	Nfkbiz	21.761	15.5425	16.0829	7.80664	0.66981	-0.578176	0.346877	1
ENSMUSG00000028689	Ccdc163	2.68285	2.89628	3.23406	4.78501	1.65165	0.723912	0.346888	1
ENSMUSG00000110404	Rnf223	0.0407713	0	0.080617	0.136861	6.29863	2.65504	0.346942	1
ENSMUSG00000064358	mt-Co3	7.03211	13.4999	12.9328	21.1034	1.91201	0.935088	0.347099	1
ENSMUSG00000044734	Serpinb1a	1.18409	2.23093	2.74847	2.32065	1.61767	0.693917	0.347154	1
ENSMUSG00000078851	H2aw	1.18784	2.10685	2.0483	5.16631	2.60977	1.38392	0.347319	1
ENSMUSG00000060591	Ifitm2	21.631	27.4541	29.0806	109.632	3.45898	1.79035	0.347424	1
ENSMUSG00000021895	Arhgef3	14.876	21.6658	15.717	8.23889	0.686383	-0.542913	0.347497	1
ENSMUSG00000019927	Ube2d1	6.17092	6.94683	6.02042	2.39339	0.657815	-0.604246	0.347615	1
ENSMUSG00000028890	Mtf1	4.17972	4.04935	4.13228	1.14899	0.642006	-0.639342	0.347686	1
ENSMUSG00000025137	Pcyt2	9.49377	7.66064	9.80406	13.6841	1.56927	0.650089	0.347761	1
ENSMUSG00000020273	Papolg	1.58703	2.8164	2.03865	0.528073	0.577751	-0.79148	0.347768	1
ENSMUSG00000033685	Ucp2	32.4271	55.8553	54.3318	93.4474	1.9403	0.956278	0.348057	1
ENSMUSG00000003184	Irf3	11.6255	12.6879	14.235	27.6846	2.0244	1.01749	0.348143	1
ENSMUSG00000026421	Csrp1	15.669	27.3177	26.6076	38.5434	1.73235	0.792728	0.348238	1
ENSMUSG00000020015	Cdk17	3.57515	5.32139	4.37979	1.03425	0.600434	-0.735923	0.348428	1
ENSMUSG00000037499	Nenf	18.6952	14.818	19.5099	62.6794	2.98573	1.57809	0.348435	1
ENSMUSG00000040363	Bcor	4.68588	6.94254	5.73506	1.72549	0.643202	-0.636656	0.348573	1
ENSMUSG00000020268	Lyrm7	0.223039	0.244174	0.127662	0.0675516	0.438757	-1.18851	0.34858	1
ENSMUSG00000029414	Kntc1	0.0371298	0.289619	0.932392	0.113954	3.02926	1.59896	0.34876	1
ENSMUSG00000025986	Slc39a10	0.7781	1.59319	1.0289	0.289177	0.55338	-0.853658	0.348983	1
ENSMUSG00000030826	Bcat2	13.0571	14.3332	15.7792	20.7889	1.51909	0.603206	0.34904	1
ENSMUSG00000019806	Aig1	0.0709109	0.26259	0.235811	0.389509	2.15618	1.10848	0.349073	1
ENSMUSG00000037020	Wdr62	3.01414	2.56757	4.36783	3.16801	1.46014	0.54611	0.349096	1
ENSMUSG00000030084	Plxna1	130.754	96.3954	106.051	40.8679	0.663881	-0.591003	0.349371	1
ENSMUSG00000031691	Tnpo2	10.8188	10.0958	9.5303	3.98037	0.666065	-0.586265	0.34945	1
ENSMUSG00000015970	Chdh	0.629335	0.942115	0.59391	0.329228	0.617868	-0.69463	0.34951	1
ENSMUSG00000027551	Zfp64	3.69633	3.655	3.11958	1.54677	0.663434	-0.591974	0.349532	1
ENSMUSG00000052749	Trim30b	0.574937	0.716717	0.708566	4.29044	4.8414	2.27542	0.349638	1
ENSMUSG00000057135	Scimp	8.39821	6.94559	7.2718	64.9631	5.98407	2.58113	0.349639	1
ENSMUSG00000034708	Grn	490.685	471.441	558.165	1115.48	2.04864	1.03467	0.349729	1
ENSMUSG00000024070	Prkd3	5.24639	5.58693	5.45815	1.57403	0.650486	-0.620411	0.349755	1
ENSMUSG00000072872	Rybp	7.36641	7.89102	7.83921	1.05555	0.559985	-0.83654	0.349768	1
ENSMUSG00000039879	Heca	5.33315	7.26222	6.35153	1.56543	0.62224	-0.684456	0.349905	1
ENSMUSG00000022037	Clu	0.362209	0.508252	0.52862	0.975996	2.01769	1.0127	0.349947	1
ENSMUSG00000039450	Dcxr	8.34294	11.138	11.6295	25.9927	2.28726	1.19362	0.350013	1
ENSMUSG00000031483	Erlin2	16.6179	16.1213	16.7611	4.51609	0.648757	-0.62425	0.350055	1
ENSMUSG00000004455	Ppp1cc	64.4928	70.195	58.814	29.2582	0.683118	-0.549793	0.350313	1
ENSMUSG00000079597	Cstdc4	3.66132	10.8717	10.513	11.2674	1.6635	0.734219	0.35036	1
ENSMUSG00000037638	Zbtb42	10.0218	10.2609	8.14474	4.88733	0.682406	-0.551299	0.350413	1
ENSMUSG00000041594	Tmtc4	0.250586	0.179948	0.16988	0.0343333	0.466295	-1.10068	0.350416	1
ENSMUSG00000098923	Tmem185b	17.0455	16.6106	14.8597	6.84526	0.670008	-0.57775	0.350482	1
ENSMUSG00000070000	Fcho1	3.01251	2.17383	3.18824	3.8184	1.52955	0.613105	0.350502	1
ENSMUSG00000022003	Slc25a30	8.88379	9.16065	9.07785	2.57475	0.646554	-0.629157	0.350524	1
ENSMUSG00000057182	Scn3a	0.0139848	0.00404013	0.0506955	0.0178834	3.90311	1.96463	0.350665	1
ENSMUSG00000001025	S100a6	167.046	199.951	216.213	489.868	2.2827	1.19074	0.350803	1
ENSMUSG00000031304	Il2rg	44.2562	32.846	44.6378	110.949	2.41841	1.27406	0.350827	1
ENSMUSG00000037474	Dtl	0.0302699	0.0936945	0.299263	0.0414734	2.62429	1.39193	0.350865	1
ENSMUSG00000039899	Fgl2	5.99388	10.9864	10.4747	22.4992	2.28805	1.19412	0.350882	1
ENSMUSG00000045975	C2cd2	2.44239	1.97126	1.87137	0.893063	0.653562	-0.613604	0.350891	1
ENSMUSG00000025328	Padi3	0.120386	0.134147	0.340056	0.214426	2.3222	1.21549	0.351155	1
ENSMUSG00000047648	Fbxo30	10.8023	8.17585	9.50684	2.65845	0.642697	-0.63779	0.351387	1
ENSMUSG00000020634	Ubxn2a	9.98536	10.0753	10.35	2.52021	0.636084	-0.652711	0.351538	1
ENSMUSG00000023249	Parp3	14.9045	14.2926	16.9219	35.7367	2.13273	1.0927	0.351576	1
ENSMUSG00000022090	Pdlim2	4.14944	5.40583	5.63092	9.44219	1.82855	0.870704	0.351585	1
ENSMUSG00000101678	Gm29609	0.16699	0.0868366	0.0495284	0	0.179259	-2.47988	0.351635	1
ENSMUSG00000022704	Qtrt2	2.04905	1.4207	1.70926	0.331629	0.577078	-0.793163	0.351652	1
ENSMUSG00000026928	Card9	27.9732	22.0033	37.5473	28.366	1.43245	0.518488	0.351677	1
ENSMUSG00000050786	Ccdc126	8.91304	10.1653	8.95711	3.26434	0.65253	-0.615885	0.351688	1
ENSMUSG00000025470	Zfp511	5.90083	4.85371	6.13094	8.67249	1.57912	0.659122	0.351933	1
ENSMUSG00000022552	Sharpin	16.2383	13.1712	16.8068	26.334	1.69729	0.763231	0.351961	1
ENSMUSG00000032503	Arpp21	0	0	0.0201774	0.00326233	inf	inf	0.35197	1
ENSMUSG00000046207	Pik3r6	13.2409	10.6246	13.6246	20.5636	1.65259	0.724732	0.351988	1
ENSMUSG00000070780	Rbm47	10.1051	10.1207	9.20489	3.92903	0.670342	-0.577032	0.352054	1
ENSMUSG00000033170	Card10	0.179568	0.0518763	0.035506	0.0229628	0.272436	-1.87601	0.352099	1
ENSMUSG00000024349	Sting1	7.11551	10.7593	10.7339	16.366	1.74204	0.800775	0.352238	1
ENSMUSG00000034928	Rnf44	26.0168	28.425	28.3579	6.61242	0.634758	-0.655721	0.3523	1
ENSMUSG00000028560	Usp1	15.3881	16.3095	14.8523	5.74194	0.665193	-0.588155	0.352353	1
ENSMUSG00000053950	Adnp2	4.48278	5.94562	4.98149	1.75831	0.656	-0.608232	0.352424	1
ENSMUSG00000003123	Lipe	2.21575	2.06002	2.45945	4.30814	1.8458	0.88425	0.352482	1
ENSMUSG00000052911	Lamb2	0.282664	0.202743	0.115637	0.10283	0.496352	-1.01057	0.352589	1
ENSMUSG00000015355	Cd48	134.767	126.437	157.193	187.017	1.48813	0.573501	0.352823	1
ENSMUSG00000021133	Susd6	38.5972	44.8338	43.0848	11.8341	0.65703	-0.605969	0.352825	1
ENSMUSG00000027201	Myef2	1.38816	1.18579	1.31316	0.239454	0.588899	-0.763909	0.352849	1
ENSMUSG00000012123	Crybg2	0.0303969	0.0263445	0	0	0		0.353335	1
ENSMUSG00000048826	Dact2	0.561411	0.106436	0.381589	1.69945	3.89415	1.96131	0.353597	1
ENSMUSG00000022272	Myo10	2.60623	3.87292	3.20199	0.595409	0.570381	-0.810001	0.353914	1
ENSMUSG00000015027	Galns	32.7279	26.3677	33.9045	65.8885	1.98726	0.990783	0.353929	1
ENSMUSG00000066415	Msl2	14.9916	15.3943	15.7692	4.06186	0.649296	-0.623053	0.353963	1
ENSMUSG00000055632	Hmcn2	0.125401	0.0575381	0.109392	0.229928	2.20448	1.14044	0.354145	1
ENSMUSG00000050931	Sgms2	28.5412	25.9078	27.6431	7.87053	0.653837	-0.612997	0.354211	1
ENSMUSG00000066026	Dhrs3	26.2888	37.6517	38.0245	91.5677	2.41166	1.27003	0.35427	1
ENSMUSG00000021986	Amer2	0.0389278	0.0192789	0.00549799	0	0.0868044	-3.52609	0.354357	1
ENSMUSG00000037275	Gemin5	4.06676	4.13014	3.34754	1.90722	0.677851	-0.56096	0.354392	1
ENSMUSG00000050212	Eva1b	23.8103	19.419	24.7472	44.9109	1.88622	0.9155	0.354412	1
ENSMUSG00000033039	Micall1	2.39514	2.63637	2.59983	0.429436	0.583676	-0.776759	0.354463	1
ENSMUSG00000053559	Smagp	0.202464	0.736984	0.0800664	0.233016	0.399099	-1.32518	0.354485	1
ENSMUSG00000025612	Bach1	19.1497	24.7537	22.1193	6.8367	0.663135	-0.592626	0.35465	1
ENSMUSG00000037174	Elf2	9.7201	8.30607	9.22979	2.46734	0.648051	-0.62582	0.354705	1
ENSMUSG00000018378	Cuedc1	0.410323	0.586775	0.851898	0.649332	1.6291	0.704074	0.354718	1
ENSMUSG00000033364	Usp37	1.88314	1.96129	1.82474	0.631105	0.648613	-0.624571	0.354727	1
ENSMUSG00000074994	Qser1	2.25748	2.49876	2.4678	0.494883	0.610069	-0.712955	0.35477	1
ENSMUSG00000004267	Eno2	1.56236	0.993715	1.48234	2.15098	1.63733	0.711344	0.354807	1
ENSMUSG00000031327	Chic1	0.0160763	0.0208997	0.0317877	0.0925113	4.05282	2.01893	0.354861	1
ENSMUSG00000117679	Apbb3	2.54039	2.0835	3.64091	2.71443	1.49057	0.575866	0.354883	1
ENSMUSG00000071724	Smpd5	2.06892	1.69747	2.15453	3.2542	1.65647	0.728113	0.355307	1
ENSMUSG00000054611	Kdm2a	9.05267	8.41486	9.02294	2.3772	0.650753	-0.619817	0.355427	1
ENSMUSG00000036613	Eipr1	4.02089	4.12219	4.66711	7.58761	1.74335	0.801858	0.355445	1
ENSMUSG00000025024	Smndc1	22.3771	28.7279	22.6437	10.857	0.681859	-0.552455	0.355569	1
ENSMUSG00000048852	Gm12185	0.0318318	0.165529	0.125882	0.620764	4.65185	2.21781	0.355582	1
ENSMUSG00000028820	Sfpq	41.9957	34.8263	37.5525	12.4428	0.659857	-0.599775	0.355608	1
ENSMUSG00000021494	Ddx41	16.9659	18.2224	20.1542	30.6603	1.66326	0.734016	0.355719	1
ENSMUSG00000032392	Parp16	1.70858	1.45435	1.02557	0.848596	0.648432	-0.624973	0.355909	1
ENSMUSG00000031540	Kat6a	7.33235	8.57407	7.97152	2.45583	0.659468	-0.600625	0.356102	1
ENSMUSG00000024033	Rsph1	0.604913	0.299582	0.982505	0.745923	2.0834	1.05894	0.356102	1
ENSMUSG00000078922	Tgtp1	0.0739862	0.0320614	0.0548598	0.496713	6.64453	2.73217	0.356114	1
ENSMUSG00000027994	Mcub	24.6931	28.3399	30.5939	49.0048	1.73513	0.795044	0.356194	1
ENSMUSG00000032570	Atp2c1	10.0413	10.3032	10.544	2.76831	0.651801	-0.617497	0.356248	1
ENSMUSG00000010607	Pigyl	17.1665	12.6958	17.1225	23.0497	1.53811	0.621159	0.356257	1
ENSMUSG00000063358	Mapk1	27.6564	31.3545	28.8509	9.99576	0.668054	-0.581964	0.356292	1
ENSMUSG00000044092	C130050O18Rik	1.08123	1.95496	2.3038	2.09187	1.58852	0.667685	0.356457	1
ENSMUSG00000028426	Rad23b	29.6563	29.1977	25.8642	12.6346	0.682861	-0.550337	0.356698	1
ENSMUSG00000078796	Zfp541	0.0850523	0.0526525	0.192199	0.128185	2.50357	1.32399	0.356699	1
ENSMUSG00000047798	Cd300lf	70.0348	50.8195	85.0957	72.2376	1.42963	0.515646	0.356867	1
ENSMUSG00000036817	Sun1	8.81886	7.96107	7.98576	2.90417	0.662161	-0.594746	0.356921	1
ENSMUSG00000027522	Stx16	17.2069	13.9274	20.902	19.99	1.45657	0.542578	0.356928	1
ENSMUSG00000050627	Gpd1l	9.16604	8.52089	8.77339	2.67649	0.651938	-0.617193	0.357032	1
ENSMUSG00000005124	Ccn4	0.0319577	0.046162	0	0	0		0.357066	1
ENSMUSG00000052387	Trpm3	0.00727767	0.0105124	0	0	0		0.357066	1
ENSMUSG00000054000	Tusc1	25.1968	29.092	18.5551	16.6347	0.712772	-0.488488	0.357234	1
ENSMUSG00000028795	Ccdc28b	4.33053	4.61543	5.52529	6.76321	1.5535	0.635521	0.357265	1
ENSMUSG00000025350	Rdh5	0.211041	0.329231	0.333833	0.728662	2.32251	1.21569	0.357277	1
ENSMUSG00000060791	Gmfg	42.5303	38.4471	45.8757	68.2997	1.62325	0.698885	0.357402	1
ENSMUSG00000027281	Slx4ip	3.31294	2.00119	2.27288	1.03024	0.647248	-0.62761	0.357442	1
ENSMUSG00000035378	Shq1	1.12522	1.32717	0.894979	0.616676	0.661956	-0.595193	0.357504	1
ENSMUSG00000078877	Gm14295	0.6387	0.422447	1.17982	0.467485	1.59814	0.676394	0.357525	1
ENSMUSG00000118607	Gm7592	0.105935	0.165263	0.167573	0.670566	3.78878	1.92173	0.357559	1
ENSMUSG00000032899	Styk1	0.030323	0	0.0899364	0.0387764	4.45397	2.15509	0.357708	1
ENSMUSG00000024600	Slc27a6	0.0954229	0.0413508	0.283019	0.137278	3.22519	1.68938	0.357807	1
ENSMUSG00000024736	Tmem132a	13.0086	7.79487	11.8171	33.916	2.66365	1.41341	0.357931	1
ENSMUSG00000039556	Ppp1r3f	0.195573	0.069794	0.0682421	0.0110336	0.291655	-1.77767	0.358021	1
ENSMUSG00000020437	Myo1g	28.7332	30.6335	40.614	37.6669	1.45525	0.541267	0.358105	1
ENSMUSG00000017466	Timp2	25.6237	36.1864	36.4348	56.6954	1.73502	0.794949	0.358355	1
ENSMUSG00000031256	Cstf2	1.93085	1.64545	1.74932	0.507863	0.633849	-0.657788	0.358365	1
ENSMUSG00000008496	Pou2f2	9.64412	6.62564	9.40666	11.7878	1.4812	0.566764	0.358567	1
ENSMUSG00000031903	Pla2g15	23.5906	47.4393	48.3185	47.4019	1.48778	0.57316	0.359	1
ENSMUSG00000041298	Katnal1	0.835905	0.895792	0.871088	0.200426	0.611052	-0.710633	0.359104	1
ENSMUSG00000018415	Gid4	6.06953	6.95044	6.31392	2.13911	0.657718	-0.604459	0.35928	1
ENSMUSG00000002781	Tmem143	1.46666	1.68801	2.18281	2.11754	1.5096	0.594163	0.359303	1
ENSMUSG00000067713	Prkag1	2.23498	1.98427	2.39824	3.58127	1.63221	0.706823	0.359647	1
ENSMUSG00000000085	Scmh1	1.33424	1.44213	2.08477	1.70619	1.49003	0.575339	0.359673	1
ENSMUSG00000026829	Gbgt1	14.7206	6.41749	8.50416	2.80665	0.544901	-0.875935	0.359787	1
ENSMUSG00000042460	C1galt1	16.4844	16.1506	17.115	3.97581	0.639021	-0.646065	0.359971	1
ENSMUSG00000031174	Rpgr	0.384467	0.304853	0.719769	0.313818	1.55329	0.635329	0.36013	1
ENSMUSG00000017146	Brca1	0.10421	0.349226	0.817347	0.166577	2.11126	1.07811	0.360164	1
ENSMUSG00000019564	Arid3a	19.2063	19.4262	19.0831	6.25599	0.663507	-0.591817	0.360227	1
ENSMUSG00000020738	Sumo2	62.389	55.7585	50.2359	26.7904	0.686135	-0.543436	0.360261	1
ENSMUSG00000034278	Dnajc17	3.35385	4.63505	4.70482	9.86719	2.14986	1.10424	0.360425	1
ENSMUSG00000048410	Zfp407	1.4029	1.60536	1.55697	0.254858	0.58346	-0.777295	0.360487	1
ENSMUSG00000025138	Sirt7	14.164	15.5692	16.9291	23.9219	1.57254	0.653095	0.3605	1
ENSMUSG00000037621	Atoh8	0.0472928	0.020494	0.0467559	0.249467	5.48128	2.45451	0.360769	1
ENSMUSG00000028580	Pum1	10.8439	8.95358	10.2428	2.45101	0.635991	-0.652921	0.360821	1
ENSMUSG00000022436	Sh3bp1	4.52182	5.69872	5.90597	16.7106	2.66378	1.41348	0.361028	1
ENSMUSG00000020311	Erlec1	11.8563	9.39309	14.1847	13.7605	1.46055	0.54651	0.361208	1
ENSMUSG00000039000	Ube3c	6.34804	5.1303	5.63119	1.80504	0.655427	-0.609493	0.361279	1
ENSMUSG00000047557	Lxn	9.55265	9.94859	12.2036	14.0632	1.51561	0.599895	0.361524	1
ENSMUSG00000030510	Cers3	0.0728274	0.110457	0.0180002	0	0.0895015	-3.48194	0.361604	1
ENSMUSG00000011158	Brf1	5.45012	3.4239	6.03545	5.54104	1.44421	0.53028	0.361857	1
ENSMUSG00000037816	Fbxw17	6.39706	6.1767	7.03057	24.8987	3.10411	1.63418	0.361905	1
ENSMUSG00000037731	Themis2	14.1898	23.7118	21.9473	78.5716	3.2305	1.69176	0.361983	1
ENSMUSG00000007817	Zmiz1	27.9105	27.5456	28.8573	7.70004	0.657544	-0.60484	0.36204	1
ENSMUSG00000055725	Paqr3	0.235057	0.373488	0.232389	0.0901759	0.541195	-0.88578	0.36217	1
ENSMUSG00000029730	Mcm7	2.93327	3.912	5.86615	3.4427	1.43862	0.524689	0.362187	1
ENSMUSG00000051378	Kif18b	0.0331923	0.287673	0.705534	0.127337	2.49921	1.32147	0.362267	1
ENSMUSG00000030491	Tdrd12	0.0136656	0.0236876	0.027021	0.144171	5.69016	2.50847	0.362438	1
ENSMUSG00000029148	Nrbp1	27.6503	27.1544	30.9099	43.868	1.56362	0.644886	0.362485	1
ENSMUSG00000026504	Sdccag8	4.45078	4.89021	6.10358	6.41677	1.4955	0.580626	0.3626	1
ENSMUSG00000040268	Plekha1	19.1533	12.8461	15.5818	5.18084	0.659099	-0.601433	0.362852	1
ENSMUSG00000016498	Pdcd1lg2	1.93473	1.7816	2.12198	4.89987	2.2493	1.16948	0.362893	1
ENSMUSG00000037172	Dennd11	5.29746	4.07159	4.64457	1.39028	0.648759	-0.624246	0.363046	1
ENSMUSG00000074604	Mgst2	20.1714	12.8481	24.1841	18.6705	1.41458	0.500372	0.363106	1
ENSMUSG00000078780	Gm5150	2.29697	7.41237	6.66775	9.60879	1.9078	0.93191	0.363161	1
ENSMUSG00000030888	Rrp8	4.81516	5.32844	3.88747	2.6047	0.685961	-0.543801	0.363193	1
ENSMUSG00000032436	Cmtm7	24.2273	20.9231	25.5299	48.8253	1.93466	0.952076	0.363253	1
ENSMUSG00000003541	Ier3	237.912	212.736	168.105	127.033	0.710634	-0.492822	0.363391	1
ENSMUSG00000035355	Kcnh4	0.0449784	0.0779641	0.0889356	0.230069	3.09815	1.63141	0.363529	1
ENSMUSG00000015377	Dennd6b	0.864689	0.618701	0.844934	1.42718	1.78469	0.835672	0.36369	1
ENSMUSG00000033900	Map9	0.00888645	0	0.0527134	0.0255685	9.33296	3.22233	0.363754	1
ENSMUSG00000036853	Mcoln3	6.51464	9.06938	6.88021	3.29623	0.678778	-0.558989	0.363758	1
ENSMUSG00000003154	Foxj2	10.1686	13.6663	10.3272	5.41333	0.691849	-0.531471	0.363773	1
ENSMUSG00000021478	Drd1	0.4085	0.141616	0.1777	0.0313428	0.372674	-1.42401	0.363778	1
ENSMUSG00000045817	Zfp36l2	113.004	111.606	117.317	31.005	0.658263	-0.603264	0.364056	1
ENSMUSG00000033991	Ttc37	1.69275	2.12879	1.88707	0.59255	0.653259	-0.614272	0.364056	1
ENSMUSG00000058070	Eml1	0.0239167	0.0552752	0.00788173	0	0.0904382	-3.46692	0.364081	1
ENSMUSG00000006281	Tep1	6.5056	7.93121	11.3138	7.82006	1.42334	0.509279	0.36411	1
ENSMUSG00000032783	Troap	0.050524	0.145961	0.199802	0.258436	2.6317	1.39599	0.364326	1
ENSMUSG00000041757	Plekha6	0.0236558	0.0246026	0.0420971	0.0726013	2.76596	1.46778	0.364369	1
ENSMUSG00000057411	Antkmt	9.96262	6.96617	9.59236	17.0393	1.84058	0.880161	0.36443	1
ENSMUSG00000020075	Ddx21	25.4554	23.4215	24.4306	7.65474	0.662392	-0.594243	0.364433	1
ENSMUSG00000025044	Msr1	57.8798	93.1192	96.0796	104.544	1.48267	0.568193	0.364452	1
ENSMUSG00000030796	Tead2	0.346675	0.225344	0.354981	0.558109	1.85055	0.887953	0.364503	1
ENSMUSG00000067336	Bmpr2	3.09544	3.69702	3.28192	1.19194	0.670513	-0.576664	0.364511	1
ENSMUSG00000040367	Lrrd1	0.0602658	0	0.0397212	0.2312	5.71221	2.51405	0.364547	1
ENSMUSG00000004842	Pou1f1	0.0609422	0	0.0451878	0.160734	4.19488	2.06863	0.364609	1
ENSMUSG00000021850	ccdc198	0	0	0.104631	0	inf	inf	0.364709	1
ENSMUSG00000078907	Fam186b	0	0	0.122943	0	inf	inf	0.364709	1
ENSMUSG00000022048	Dpysl2	10.5448	7.69538	10.3084	17.6606	1.78837	0.838645	0.36474	1
ENSMUSG00000078580	E430018J23Rik	1.68918	1.27906	0.755899	0.972042	0.662896	-0.593146	0.36492	1
ENSMUSG00000050578	Mmp13	8.20582	28.409	16.3788	164.527	6.23792	2.64107	0.364921	1
ENSMUSG00000081769	Gm12216	0.15677	0.03882	0.0664245	1.07397	7.56831	2.91997	0.364956	1
ENSMUSG00000038523	1700003F12Rik	1.57922	1.36869	0.480398	0.87381	0.537584	-0.895439	0.364962	1
ENSMUSG00000029992	Gfpt1	3.57266	3.75951	3.85215	0.869322	0.635257	-0.654588	0.36518	1
ENSMUSG00000038515	Grtp1	0.405542	0.263607	0.3723	1.36132	3.18207	1.66996	0.365231	1
ENSMUSG00000026807	Ak8	3.86137	2.49622	3.62979	5.98004	1.75904	0.814784	0.365316	1
ENSMUSG00000008348	Ubc	61.2896	56.866	66.6918	131.124	1.96983	0.97807	0.365438	1
ENSMUSG00000035692	Isg15	84.3264	46.8471	13.0056	894.571	9.05751	3.17911	0.36552	1
ENSMUSG00000014195	Dnajc7	7.83988	6.52975	8.06657	11.3829	1.55231	0.634415	0.365546	1
ENSMUSG00000031494	Cd209a	0	0.292107	0	0	0		0.365584	1
ENSMUSG00000025366	Esyt1	46.629	57.0061	59.3989	86.5944	1.61526	0.691765	0.365702	1
ENSMUSG00000000901	Mmp11	0.341434	0.0554842	0.0843896	0	0.196552	-2.34701	0.365748	1
ENSMUSG00000063522	Ly6m	0.143626	0.0933586	0.141995	0.37881	2.6488	1.40534	0.365752	1
ENSMUSG00000021123	Rdh12	1.79822	0.796563	0.750632	0.689859	0.616143	-0.698662	0.365831	1
ENSMUSG00000021662	Arhgef28	0.0323589	0.126202	0.0319916	0.0155174	0.309737	-1.69088	0.365839	1
ENSMUSG00000032097	Ddx6	35.0377	33.8323	35.3037	10.1612	0.66195	-0.595206	0.365958	1
ENSMUSG00000045790	Ccdc149	0	0.0154382	0.105664	0.0512523	10.4422	3.38436	0.365965	1
ENSMUSG00000007827	Ankrd26	1.04619	1.01297	0.969672	0.290041	0.615039	-0.70125	0.366043	1
ENSMUSG00000026617	Bpnt1	12.2005	11.3308	11.6557	3.54734	0.650537	-0.620297	0.366067	1
ENSMUSG00000054008	Ndst1	21.5673	23.1975	22.618	7.0117	0.66658	-0.58515	0.366324	1
ENSMUSG00000024270	Slc39a6	12.7645	11.5926	12.1448	3.74107	0.657379	-0.605203	0.366334	1
ENSMUSG00000035382	Pcsk7	7.27059	6.50871	8.35978	9.74923	1.48206	0.567604	0.366432	1
ENSMUSG00000001281	Itgb7	3.98063	9.4039	7.91321	27.7506	3.23433	1.69347	0.366439	1
ENSMUSG00000038299	Wdr36	5.44708	5.14198	5.1417	1.76547	0.66245	-0.594116	0.36646	1
ENSMUSG00000020495	Smg8	15.0875	14.7685	14.2606	5.24742	0.666848	-0.58457	0.366538	1
ENSMUSG00000030798	Cd37	83.8054	69.4672	86.1489	149.921	1.79681	0.845435	0.366557	1
ENSMUSG00000002257	Def6	20.9438	20.0937	26.7599	27.1087	1.46132	0.547269	0.366594	1
ENSMUSG00000025389	Mip	0	0	0	0.18563	inf	inf	0.366618	1
ENSMUSG00000079222	AC132444.1	0	0	0	0.330283	inf	inf	0.366618	1
ENSMUSG00000082079	Dnmt3c	0	0	0	0.179033	inf	inf	0.366618	1
ENSMUSG00000096011	Ifna15	0	0	0	0.694575	inf	inf	0.366618	1
ENSMUSG00000118640	Gm7582	0	0	0	0.446679	inf	inf	0.366618	1
ENSMUSG00000034108	Ccs	9.84698	8.90904	10.5574	17.2929	1.72281	0.784761	0.366649	1
ENSMUSG00000017561	Crlf3	23.067	22.9942	20.3981	9.8874	0.685862	-0.54401	0.366653	1
ENSMUSG00000001794	Capns1	158.124	178.154	191.324	407.678	2.10514	1.07391	0.366694	1
ENSMUSG00000078716	Tmem8b	0.169285	0.256754	0.146443	0.0405896	0.437574	-1.1924	0.366761	1
ENSMUSG00000024143	Rhoq	59.7813	29.2477	38.87	11.0671	0.564848	-0.824066	0.366771	1
ENSMUSG00000022035	Ccdc25	5.88336	5.09901	6.53467	7.92987	1.49078	0.576067	0.366817	1
ENSMUSG00000028010	Gar1	5.74138	4.10667	3.31682	2.68689	0.666751	-0.58478	0.366868	1
ENSMUSG00000024797	Vps51	7.52822	6.80877	8.64865	10.2139	1.48519	0.570652	0.366975	1
ENSMUSG00000022546	Gpt	1.47145	1.20541	1.51454	2.86116	1.91931	0.940587	0.366986	1
ENSMUSG00000050714	Zbtb26	0.86214	0.850079	0.846177	0.209712	0.612197	-0.707932	0.367196	1
ENSMUSG00000024680	Ms4a2	0	0.127852	0.145844	0.242542	3.47267	1.79605	0.367255	1
ENSMUSG00000024887	Asah2	0.906694	1.26702	1.60647	1.35325	1.48677	0.572184	0.367325	1
ENSMUSG00000028441	1110017D15Rik	0.166873	0	0.164978	0.400112	4.10561	2.0376	0.367651	1
ENSMUSG00000040699	Limd2	26.3864	23.4508	27.9999	53.7424	1.92695	0.946318	0.367722	1
ENSMUSG00000037103	Dcaf15	10.3468	8.62082	10.6494	17.0184	1.69014	0.75714	0.367784	1
ENSMUSG00000048371	Pdp2	2.82243	2.72598	2.79039	0.749155	0.63669	-0.651338	0.367805	1
ENSMUSG00000000441	Raf1	13.7876	12.0546	12.4153	4.51857	0.668785	-0.580385	0.367821	1
ENSMUSG00000036087	Slain2	7.96643	8.16968	7.5915	3.0158	0.674626	-0.56784	0.367856	1
ENSMUSG00000018547	Pip4k2b	13.761	17.9192	16.1162	4.92737	0.667324	-0.583541	0.367946	1
ENSMUSG00000039377	Hlx	9.21231	15.6075	15.0509	20.0418	1.60503	0.682604	0.367952	1
ENSMUSG00000020100	Slc29a3	12.0209	14.5487	15.1796	23.0094	1.65348	0.725508	0.36819	1
ENSMUSG00000069307	H2bc23	0.0294201	0.331473	0.0290861	0.0282163	0.173787	-2.52461	0.368199	1
ENSMUSG00000071632	2510002D24Rik	1.23669	1.14097	1.69594	1.98957	1.74851	0.80613	0.368362	1
ENSMUSG00000022614	Lmf2	16.9528	14.5208	17.6354	27.2499	1.64754	0.720317	0.368414	1
ENSMUSG00000024283	Wac	16.3252	15.7633	15.7042	5.41759	0.668602	-0.58078	0.368479	1
ENSMUSG00000038717	Atp5l	2.57626	2.12116	2.63798	4.88874	1.87852	0.909597	0.368506	1
ENSMUSG00000039633	Lonrf1	5.7773	6.30136	6.26351	1.57692	0.644541	-0.633656	0.368512	1
ENSMUSG00000023919	Cenpq	0.500842	0.532725	1.32792	0.371179	1.64389	0.717117	0.368734	1
ENSMUSG00000029640	Usp12	16.1781	15.6826	15.2365	5.69907	0.671504	-0.574532	0.368735	1
ENSMUSG00000061758	Akr1b10	5.08127	4.0405	5.18939	6.88383	1.5106	0.59512	0.36878	1
ENSMUSG00000027454	Gins1	1.40774	1.96566	2.20362	2.8503	1.69889	0.764592	0.368884	1
ENSMUSG00000014301	Pam16	1.41204	1.055	1.39602	2.63849	1.92157	0.942287	0.368905	1
ENSMUSG00000031546	Gins4	15.3807	11.7686	15.4233	20.3569	1.50394	0.588747	0.368993	1
ENSMUSG00000004626	Stxbp2	57.5283	51.1313	60.7506	88.1205	1.57413	0.654551	0.369365	1
ENSMUSG00000027109	Sp3	17.8818	21.4241	20.4827	4.21838	0.616037	-0.698911	0.369443	1
ENSMUSG00000030805	Stx4a	46.7431	37.5557	47.1546	93.9662	1.97381	0.980986	0.369651	1
ENSMUSG00000064068	Mtx1	5.93807	4.63036	6.18137	7.74154	1.49643	0.581523	0.369694	1
ENSMUSG00000030606	Hapln3	0	0	0.0166833	0.0809222	inf	inf	0.369791	1
ENSMUSG00000029569	Tmem168	13.0877	15.4267	13.4523	5.43669	0.680023	-0.556346	0.369805	1
ENSMUSG00000022962	Gart	11.8356	13.7335	12.1797	4.71957	0.676328	-0.564205	0.36983	1
ENSMUSG00000040413	Timd2	0	0.0443809	0.033751	0.19645	6.39112	2.67607	0.369909	1
ENSMUSG00000079104	Prps1l3	10.2019	12.277	10.4609	4.09891	0.663192	-0.592501	0.369973	1
ENSMUSG00000032377	Plscr4	0.544927	0.715576	1.28972	0.633492	1.58996	0.668987	0.370102	1
ENSMUSG00000020623	Map2k6	0.688519	0.1641	0.187193	0.132069	0.407334	-1.29571	0.370225	1
ENSMUSG00000039219	Arid4b	1.93586	1.89886	2.01753	0.415569	0.622937	-0.682841	0.370338	1
ENSMUSG00000038212	Mfsd14b	23.5261	26.1397	26.1837	6.54804	0.654024	-0.612585	0.370599	1
ENSMUSG00000032359	Ctsh	78.7433	80.7162	89.652	167.446	1.8882	0.91701	0.370725	1
ENSMUSG00000030555	Ttc23	0.104935	0.0909458	0.214405	0.134189	1.89949	0.925613	0.370831	1
ENSMUSG00000026860	Sh3glb2	9.21166	9.20689	10.3116	14.2354	1.52353	0.607416	0.371087	1
ENSMUSG00000028757	Ddost	75.1644	74.0139	83.5725	129.669	1.65017	0.722612	0.371097	1
ENSMUSG00000033717	Adra2a	0.122685	0.127595	0.727755	0.0588327	2.96513	1.5681	0.371234	1
ENSMUSG00000044083	Efcab8	0.010413	0	0.0720639	0.019974	8.97587	3.16605	0.371298	1
ENSMUSG00000053289	Ddx10	8.67996	6.91505	7.23239	2.79917	0.660083	-0.59928	0.371304	1
ENSMUSG00000053644	Aldh7a1	2.59735	2.60809	3.22398	3.74211	1.50719	0.59186	0.371463	1
ENSMUSG00000045932	Ifit2	12.2428	9.79943	2.77596	141.771	8.54891	3.09574	0.371605	1
ENSMUSG00000024990	Rbp4	0.132423	0.0382564	0.2182	0.381015	4.12591	2.04471	0.371694	1
ENSMUSG00000005774	Rfx5	0.884315	1.08421	0.991558	0.196519	0.590253	-0.760594	0.371948	1
ENSMUSG00000021816	Ppp3cb	8.75527	8.95869	8.6825	3.01416	0.67072	-0.576216	0.372004	1
ENSMUSG00000022575	Gsdmd	50.9267	45.3478	53.48	127.441	2.2426	1.16517	0.372084	1
ENSMUSG00000063765	Chadl	0.0225533	0.0488666	0.111487	0.0973375	3.19301	1.67492	0.372168	1
ENSMUSG00000030600	Lrfn1	0.18152	0.131101	0.224325	0.362694	2.18008	1.12438	0.372243	1
ENSMUSG00000044250	Pced1b	2.29355	3.83525	4.18823	4.37353	1.55284	0.634912	0.372313	1
ENSMUSG00000034674	Tdg	9.57505	9.21636	9.06284	3.26916	0.668839	-0.58027	0.372317	1
ENSMUSG00000033126	Ybey	0.509523	0.928253	0.483179	0.369	0.640312	-0.643153	0.372479	1
ENSMUSG00000048581	E130311K13Rik	1.08773	0.942722	1.49088	1.51742	1.65134	0.723637	0.372571	1
ENSMUSG00000037458	Azin1	23.8225	30.3457	27.5992	8.61563	0.672756	-0.571845	0.372802	1
ENSMUSG00000032356	Rasgrf1	0.107171	0.0510858	0.127145	0.1439	1.9353	0.952554	0.373274	1
ENSMUSG00000029860	Zyx	18.1144	28.9015	26.7272	79.8303	2.73267	1.45031	0.373443	1
ENSMUSG00000049090	Zadh2	13.2797	13.788	14.023	3.80645	0.657521	-0.604891	0.373685	1
ENSMUSG00000026499	Acbd3	9.95894	11.0183	10.961	2.94343	0.660855	-0.597595	0.373687	1
ENSMUSG00000039055	Eme1	0.257559	0.353435	0.488051	0.596966	2.00437	1.00315	0.373715	1
ENSMUSG00000035726	Supt16	11.9763	11.8887	12.5615	2.30177	0.60749	-0.719068	0.373787	1
ENSMUSG00000045594	Glb1	31.2962	26.8165	32.3633	50.883	1.65725	0.728789	0.373916	1
ENSMUSG00000029169	Dhx15	23.019	20.5247	22.944	5.61465	0.651077	-0.619099	0.374117	1
ENSMUSG00000055809	Dnaaf3	1.11952	0.554442	1.21223	1.3038	1.69036	0.757332	0.374203	1
ENSMUSG00000037416	Dmxl1	1.67112	2.40686	2.06385	0.344927	0.571814	-0.806383	0.374262	1
ENSMUSG00000022781	Pak2	27.6472	32.7324	30.6455	9.68935	0.673195	-0.570903	0.374283	1
ENSMUSG00000042694	Stn1	2.57937	1.79094	2.89783	2.95173	1.49445	0.57961	0.374458	1
ENSMUSG00000038271	Iffo1	6.06252	4.24316	6.18938	7.19316	1.4667	0.552572	0.374773	1
ENSMUSG00000031530	Dusp4	39.42	15.2635	21.39	5.83084	0.500585	-0.998314	0.374925	1
ENSMUSG00000042207	Kdm5b	3.7277	3.35177	3.35614	1.29476	0.673351	-0.570569	0.375005	1
ENSMUSG00000042675	Ypel3	61.9119	44.6502	62.0655	75.0695	1.45825	0.54424	0.375182	1
ENSMUSG00000022453	Naga	66.7578	62.4435	74.4604	92.9728	1.46958	0.555404	0.375435	1
ENSMUSG00000020330	Hmmr	0.0218308	0.425709	0.830945	0.198907	2.24798	1.16863	0.375526	1
ENSMUSG00000046062	Ppp1r15b	31.082	32.9358	28.749	13.8227	0.692885	-0.529313	0.375623	1
ENSMUSG00000078794	Dact3	0.178499	0.0687566	0.0392162	0	0.145997	-2.77599	0.375704	1
ENSMUSG00000036622	Atp13a2	87.9441	62.6901	96.6846	96.494	1.429	0.515007	0.375753	1
ENSMUSG00000029163	Emilin1	14.6613	14.9754	19.7776	18.8867	1.44405	0.530117	0.375835	1
ENSMUSG00000013150	Gfod2	0.810489	0.59094	0.521474	0.259109	0.583608	-0.776929	0.375965	1
ENSMUSG00000092116	Gm10320	0	0.194984	1.00091	0.215772	6.0484	2.59655	0.376281	1
ENSMUSG00000033557	Fam20b	9.35525	8.71147	8.7278	3.2026	0.674056	-0.56906	0.376622	1
ENSMUSG00000047250	Ptgs1	22.284	23.0568	39.8822	19.3082	1.36123	0.444911	0.376893	1
ENSMUSG00000021254	Gpatch2l	2.55917	3.9479	3.24898	0.615324	0.578352	-0.789981	0.377161	1
ENSMUSG00000022000	Zc3h13	9.68053	9.28948	9.52401	2.99527	0.665884	-0.586657	0.377168	1
ENSMUSG00000022895	Ets2	77.2608	49.5028	52.839	30.2182	0.69546	-0.523961	0.37721	1
ENSMUSG00000070003	Ssbp4	27.5235	31.3726	32.972	67.6557	2.01347	1.00968	0.377218	1
ENSMUSG00000028111	Ctsk	85.3151	74.3151	46.0884	58.9241	0.747934	-0.419017	0.377424	1
ENSMUSG00000032915	Adgre4	0.933968	1.73665	1.25914	0.162864	0.508508	-0.975656	0.377538	1
ENSMUSG00000025069	Gsto2	0.252369	0.546811	0.59881	0.798742	1.98205	0.986994	0.377551	1
ENSMUSG00000005698	Ctcf	16.894	17.1473	17.2087	5.36972	0.668567	-0.580856	0.37757	1
ENSMUSG00000000374	Trappc10	14.8058	14.9875	15.6689	4.14807	0.662993	-0.592935	0.37787	1
ENSMUSG00000028243	Ubxn2b	2.46337	2.50626	2.42658	0.778965	0.651489	-0.618188	0.377965	1
ENSMUSG00000053687	Dpep2	0.335002	0.302439	0.4416	0.575654	1.81689	0.861469	0.378056	1
ENSMUSG00000026718	Stam	4.06473	4.95648	4.52878	1.44411	0.667478	-0.583207	0.378243	1
ENSMUSG00000023147	Get1	3.32508	2.64655	2.32126	1.45784	0.676116	-0.564658	0.37836	1
ENSMUSG00000028789	Azin2	0.883919	0.625631	0.844756	1.51182	1.82739	0.869781	0.37865	1
ENSMUSG00000029819	Npy	49.4361	49.1997	53.3276	165.244	2.68732	1.42617	0.378722	1
ENSMUSG00000001786	Fbxo7	2.35016	2.73519	2.85456	5.43719	1.91052	0.933964	0.378763	1
ENSMUSG00000022853	Ehhadh	0.477275	0.32747	0.235928	0.114437	0.45547	-1.13457	0.378805	1
ENSMUSG00000056529	Ptafr	76.1189	102.559	72.5638	47.5545	0.718028	-0.477888	0.379081	1
ENSMUSG00000064246	Chil1	0.909095	1.22766	0.334428	0.871899	0.675672	-0.565606	0.379155	1
ENSMUSG00000021496	Pcbd2	6.62302	4.51678	6.22582	11.6628	1.88688	0.916	0.379263	1
ENSMUSG00000032122	Slc37a2	14.6174	21.9497	24.4651	23.6393	1.45339	0.539425	0.379285	1
ENSMUSG00000022401	Xpnpep3	2.01378	2.19178	2.04493	0.673737	0.653812	-0.613053	0.379329	1
ENSMUSG00000043822	Adamtsl5	5.32303	4.1564	5.16331	13.1123	2.31299	1.20976	0.379346	1
ENSMUSG00000022711	Pmm2	10.4287	7.7936	10.0983	17.1976	1.74591	0.803983	0.379376	1
ENSMUSG00000009995	Taz	8.333	6.98263	10.1068	9.77277	1.44051	0.526578	0.379377	1
ENSMUSG00000035539	Ccdc180	0.48169	0.281552	0.431923	0.805781	1.90701	0.931313	0.379448	1
ENSMUSG00000103897	Pcdhga8	0.0877316	0.0651734	0.0247816	0	0.148506	-2.7514	0.37946	1
ENSMUSG00000070390	Nlrp1b	0.742781	0.912668	1.57095	0.74846	1.45708	0.543075	0.379487	1
ENSMUSG00000037991	Rmi2	0.527533	0.811538	0.834471	1.12573	1.66474	0.735293	0.379509	1
ENSMUSG00000021997	Lrrc63	0.306182	0.285775	0.139711	0.0677663	0.365815	-1.45082	0.379535	1
ENSMUSG00000096606	Tpbgl	0.0196166	0.204017	0	0.037628	0.217489	-2.20099	0.379574	1
ENSMUSG00000029119	Man2b2	38.1431	42.2182	54.6382	49.9423	1.43397	0.520014	0.379633	1
ENSMUSG00000023277	Twf2	32.9001	41.2755	42.1557	55.4339	1.49523	0.580369	0.37969	1
ENSMUSG00000025104	Hdgfl3	0.464346	0.321953	1.20584	0.23158	1.79253	0.841995	0.379692	1
ENSMUSG00000035385	Ccl2	219.519	362.718	315.652	1217.26	3.22011	1.68711	0.3797	1
ENSMUSG00000047466	8030462N17Rik	3.42837	4.4719	4.10481	1.074	0.651635	-0.617864	0.380091	1
ENSMUSG00000042474	Fcmr	0	0.236767	0.101282	1.31004	7.51817	2.91038	0.380228	1
ENSMUSG00000027184	Caprin1	38.003	45.0585	43.2266	12.6019	0.673492	-0.570268	0.380462	1
ENSMUSG00000028687	Mutyh	0.522004	0.314722	0.673146	0.69655	1.83218	0.873558	0.380547	1
ENSMUSG00000004266	Ptpn6	108.281	107.707	119.664	210.095	1.77986	0.831764	0.380593	1
ENSMUSG00000031808	Slc27a1	15.7576	9.66811	15.7093	16.7596	1.43297	0.519008	0.380894	1
ENSMUSG00000027598	Itch	9.20148	10.4355	10.3828	2.3424	0.638908	-0.64632	0.381016	1
ENSMUSG00000023755	Rhebl1	1.36728	0.643287	1.7766	1.0678	1.51141	0.595893	0.38109	1
ENSMUSG00000103711	Tstd1	0.547003	0.414819	0.675993	1.31155	2.43265	1.28253	0.38114	1
ENSMUSG00000018160	Med1	6.93525	5.5	5.80528	2.3579	0.676199	-0.56448	0.381159	1
ENSMUSG00000024670	Cd6	0	0	0.014711	0.0285421	inf	inf	0.38117	1
ENSMUSG00000066798	Zbtb6	6.85004	7.64607	7.41837	2.17127	0.663354	-0.592148	0.38145	1
ENSMUSG00000025380	Fscn2	0.337146	0.12175	0.0555531	0.0538919	0.266324	-1.90875	0.381583	1
ENSMUSG00000045896	Paip2b	2.40495	1.55716	1.96133	0.520543	0.626596	-0.674392	0.381591	1
ENSMUSG00000049037	Clec4a1	123.167	102.922	150.697	140.096	1.42245	0.508373	0.381677	1
ENSMUSG00000012017	Scarf2	0.32428	0.0669163	0.381666	0.296202	1.90233	0.92777	0.381759	1
ENSMUSG00000047617	Paxx	2.84069	2.31277	2.78008	7.89818	2.5033	1.32383	0.381817	1
ENSMUSG00000018459	Slc13a3	0.068205	0.0394081	0.112385	0.141731	2.68983	1.42752	0.381932	1
ENSMUSG00000056121	Fez2	5.24689	5.22918	6.01791	7.62523	1.47799	0.563633	0.381947	1
ENSMUSG00000035067	Xkr6	0.0245032	0.0141577	0.11305	0.0156671	3.21702	1.68572	0.382004	1
ENSMUSG00000013662	Atad1	16.8599	15.9406	16.6098	5.18769	0.67027	-0.577186	0.382086	1
ENSMUSG00000032306	Mpi	4.24517	4.16979	4.66332	7.67247	1.70037	0.765845	0.382257	1
ENSMUSG00000000028	Cdc45	1.06524	1.34821	2.27346	1.15139	1.483	0.568522	0.382429	1
ENSMUSG00000060063	Alox5ap	24.7563	27.5706	29.0979	54.2934	1.86503	0.899195	0.382537	1
ENSMUSG00000031255	Sytl4	0.0231342	0.110275	0.0114358	0.0110938	0.185355	-2.43164	0.382592	1
ENSMUSG00000049775	Tmsb4x	2184.72	1752.03	2370.33	2668.74	1.44026	0.526333	0.382629	1
ENSMUSG00000019715	Gle1	4.8403	4.82806	3.95731	2.38184	0.696684	-0.521424	0.382774	1
ENSMUSG00000032207	Lipc	0.0827183	0.215072	0.381637	0.317335	2.54911	1.34999	0.382858	1
ENSMUSG00000022387	Brd1	13.3461	10.9799	12.7134	2.40846	0.608304	-0.717136	0.382897	1
ENSMUSG00000000555	Itga5	43.2864	31.1832	41.2981	62.9414	1.6174	0.693673	0.382912	1
ENSMUSG00000029504	Ddx51	4.07786	4.02372	3.66304	1.61424	0.67424	-0.568667	0.383143	1
ENSMUSG00000031816	Mthfsd	1.8144	1.34925	1.78273	2.34707	1.48966	0.574985	0.383252	1
ENSMUSG00000067768	Xlr4b	0.764175	0.722508	1.37364	0.888374	1.6276	0.702747	0.383343	1
ENSMUSG00000036777	Anln	0.0457873	0.238099	0.924752	0.0690075	3.26223	1.70586	0.383386	1
ENSMUSG00000020941	Map3k14	2.83284	2.56499	4.00865	3.09018	1.42941	0.515418	0.383401	1
ENSMUSG00000054428	Atpif1	3.24999	3.92201	3.9452	10.6136	2.43653	1.28483	0.383469	1
ENSMUSG00000027939	Nup210l	0.217642	0.107787	0.24591	0.298195	1.90015	0.926116	0.383473	1
ENSMUSG00000073471	Rsph3a	2.69461	1.96035	2.5668	4.82917	1.86662	0.900431	0.383478	1
ENSMUSG00000024958	Gpr137	9.54858	10.076	10.8381	21.413	1.93239	0.950389	0.383583	1
ENSMUSG00000095105	Edaradd	0.480084	0.300503	0.571319	0.554234	1.60422	0.681873	0.383657	1
ENSMUSG00000066406	Akap13	9.28247	8.85631	9.35552	2.75301	0.670445	-0.576809	0.383681	1
ENSMUSG00000041842	Fhdc1	0.0283643	0.0409716	0.0747797	0.108815	3.03184	1.60019	0.383824	1
ENSMUSG00000002881	Nab1	30.7541	29.8872	29.5187	10.8997	0.680449	-0.555441	0.383853	1
ENSMUSG00000028673	Fuca1	67.7865	65.0855	73.1355	132.733	1.8114	0.857107	0.383882	1
ENSMUSG00000030924	Rexo5	1.22728	1.16036	1.93646	1.34352	1.47867	0.564297	0.384176	1
ENSMUSG00000030772	Dkk3	0	0.122366	0	0	0		0.384178	1
ENSMUSG00000016493	Cd46	0.10916	0.0810917	0.22355	0.119649	1.90177	0.927347	0.384412	1
ENSMUSG00000046031	Calhm6	0.216751	0.469637	0.214291	3.58598	7.084	2.82457	0.384499	1
ENSMUSG00000045690	Wdr89	0.445725	0.740415	0.477388	0.142496	0.523202	-0.93456	0.384518	1
ENSMUSG00000074030	Exoc8	7.99359	9.41973	8.11954	3.44993	0.684761	-0.546329	0.384533	1
ENSMUSG00000021281	Tnfaip2	172.183	195.37	160.962	86.128	0.706412	-0.501418	0.384545	1
ENSMUSG00000026556	Vangl2	0.0508854	0.0955534	0.00838463	0.0325356	0.341574	-1.54973	0.384566	1
ENSMUSG00000063317	Usp31	3.77413	3.625	3.90762	0.595928	0.588424	-0.765072	0.384583	1
ENSMUSG00000030592	Ryr1	0.00814381	0.0211743	0.0161027	0.08852	4.42412	2.14539	0.384585	1
ENSMUSG00000022867	Usp25	30.8185	31.1157	27.75	13.6177	0.697383	-0.519976	0.384599	1
ENSMUSG00000090236	Car15	0.528744	0.0808683	0.0307495	0.11932	0.305782	-1.70942	0.384717	1
ENSMUSG00000061479	Snrpa	5.50014	8.59772	8.30486	10.8379	1.53966	0.622609	0.384719	1
ENSMUSG00000013787	Ehmt2	29.1817	27.3506	31.1782	41.9091	1.47533	0.561042	0.384813	1
ENSMUSG00000040532	Abhd11	3.27522	2.1999	3.02217	5.70653	1.87462	0.9066	0.384971	1
ENSMUSG00000014232	Cluap1	1.14453	1.1723	1.28584	2.56962	1.95885	0.970007	0.385309	1
ENSMUSG00000031148	Gpkow	13.0556	14.9584	13.3622	5.3098	0.68346	-0.549071	0.385317	1
ENSMUSG00000057897	Camk2b	0.181905	0.180176	0.186263	0.79131	3.33129	1.73608	0.385349	1
ENSMUSG00000115338	Pnp	5.54227	6.10755	5.11113	36.6941	4.52075	2.17656	0.38536	1
ENSMUSG00000040105	Plpp6	5.53626	6.72106	4.89942	3.10232	0.695697	-0.523468	0.385401	1
ENSMUSG00000021786	Oxsm	4.88623	4.58357	4.44715	1.70912	0.665906	-0.58661	0.385438	1
ENSMUSG00000030683	Sez6l2	0.183054	0.292893	0.278426	0.594219	2.16141	1.11198	0.385444	1
ENSMUSG00000014177	Tvp23b	9.36303	10.7814	9.85988	3.38337	0.666603	-0.5851	0.38545	1
ENSMUSG00000046139	Patl1	21.6536	18.18	20.916	5.50005	0.661669	-0.595818	0.385496	1
ENSMUSG00000068245	Phf11d	4.62601	2.41014	1.21178	37.7185	7.2095	2.8499	0.385545	1
ENSMUSG00000001054	Rmnd5b	24.2777	29.0296	36.8033	32.7559	1.43355	0.519595	0.385575	1
ENSMUSG00000062078	Qk	13.2074	15.7108	15.3003	3.98814	0.663344	-0.592172	0.385733	1
ENSMUSG00000009563	Tor2a	10.3402	12.0444	12.8747	16.4043	1.48336	0.568871	0.385864	1
ENSMUSG00000078201	Tmem203	0.347081	0.90243	1.64708	0.865488	2.09745	1.06864	0.386019	1
ENSMUSG00000057948	Unc13d	9.3629	10.0363	10.7597	15.9425	1.58198	0.661727	0.386044	1
ENSMUSG00000015126	Tsr3	11.2396	8.2757	10.9154	14.7387	1.50346	0.588284	0.38625	1
ENSMUSG00000026269	Rnpepl1	10.6327	10.7728	11.8059	19.1582	1.67562	0.744698	0.386294	1
ENSMUSG00000000881	Dlg3	0.121728	0.158249	0.240692	0.252952	1.96464	0.974266	0.386314	1
ENSMUSG00000030340	Scnn1a	0.272592	0.298422	0.226945	0.0275198	0.426139	-1.2306	0.386363	1
ENSMUSG00000028975	Pex14	0.784497	0.974812	0.98117	2.03057	2.01733	1.01245	0.386578	1
ENSMUSG00000063364	3300002I08Rik	0.588054	0.0970776	0.166108	0	0.224121	-2.15765	0.386615	1
ENSMUSG00000025464	Paox	1.31683	1.7695	2.1499	2.06243	1.50816	0.592792	0.386623	1
ENSMUSG00000002058	Unc119	16.3218	17.252	19.4404	24.2241	1.4732	0.558956	0.386639	1
ENSMUSG00000010097	Nxf1	22.4431	17.4433	29.3506	21.7946	1.39067	0.475779	0.386739	1
ENSMUSG00000051499	Zfp786	0.0437421	0.0379106	0.108114	0.104881	2.89505	1.53359	0.386894	1
ENSMUSG00000026874	Hc	0.0756986	0	0	0	0		0.386952	1
ENSMUSG00000029596	Sdsl	0.356402	0.0343209	0	0.0379799	0.128875	-2.95596	0.387008	1
ENSMUSG00000052593	Adam17	72.4901	57.1597	61.0335	25.2251	0.686306	-0.543076	0.387039	1
ENSMUSG00000012076	Brms1l	4.59839	3.22695	3.61321	1.36586	0.652359	-0.616263	0.387044	1
ENSMUSG00000026958	Dpp7	37.8215	31.1165	41.2034	47.1272	1.44343	0.529503	0.387206	1
ENSMUSG00000059108	Ifitm6	6.41943	22.8222	16.0607	70.5516	3.62904	1.85959	0.387466	1
ENSMUSG00000036905	C1qb	3.21471	43.4921	28.0653	114.757	3.71619	1.89382	0.38757	1
ENSMUSG00000021807	Rtraf	40.8541	34.8477	41.6373	57.4755	1.4985	0.583523	0.387607	1
ENSMUSG00000030704	Rab6a	34.6021	39.7879	34.791	15.2053	0.694379	-0.526205	0.387615	1
ENSMUSG00000054693	Adam10	38.9378	44.0057	44.1026	11.7693	0.671215	-0.575153	0.387742	1
ENSMUSG00000037049	Smpd1	11.6893	9.54587	11.6971	15.9135	1.48685	0.572259	0.38789	1
ENSMUSG00000035107	Dcbld2	1.1996	0.525954	0.725544	0.2098	0.546839	-0.870812	0.387918	1
ENSMUSG00000059363	Fxn	1.24165	1.30135	1.62722	2.07705	1.65355	0.725567	0.387952	1
ENSMUSG00000038379	Ttk	0.0964122	0.146228	0.476589	0.0693506	2.16299	1.11302	0.387952	1
ENSMUSG00000050567	Maml1	7.90348	9.65667	8.55592	3.18837	0.682064	-0.552022	0.38798	1
ENSMUSG00000034041	Lyl1	33.9126	39.0455	40.2736	77.9427	1.90103	0.92678	0.388203	1
ENSMUSG00000051413	Plagl2	15.4742	15.4896	15.6051	5.0858	0.675743	-0.565452	0.388207	1
ENSMUSG00000039747	Orai2	30.2992	14.5503	19.0283	8.2987	0.633507	-0.658568	0.388225	1
ENSMUSG00000012535	Tnpo3	4.87828	4.76916	5.14055	1.10674	0.637409	-0.649708	0.388437	1
ENSMUSG00000039137	Whrn	0.0323192	0.0980369	0.127809	0.139486	2.27935	1.18862	0.388517	1
ENSMUSG00000068105	Tnfrsf13c	0	0.351219	0.171705	1.49913	5.94278	2.57114	0.38867	1
ENSMUSG00000026155	Smap1	5.45555	6.25163	6.06578	1.63809	0.656149	-0.607905	0.38873	1
ENSMUSG00000028136	Snx27	16.1505	18.392	18.1375	5.10266	0.67273	-0.5719	0.388754	1
ENSMUSG00000001627	Ifrd1	12.8521	13.1647	11.1955	6.16311	0.703361	-0.507663	0.38879	1
ENSMUSG00000020798	Spns3	0.0322884	0.111935	0.180891	0.134192	2.34466	1.22938	0.388837	1
ENSMUSG00000073542	Cep76	2.3625	2.4001	2.5213	0.495182	0.620008	-0.689641	0.388872	1
ENSMUSG00000028108	Ecm1	41.8872	36.0789	41.0632	120.971	2.5154	1.33079	0.388891	1
ENSMUSG00000114797	Gm49336	3.93412	3.99806	4.05957	1.22204	0.669464	-0.578921	0.389069	1
ENSMUSG00000006930	Hap1	0.0314825	0.0136427	0	0.377429	11.0155	3.46147	0.389125	1
ENSMUSG00000049491	Slc36a3	0.0251406	0	0.0248552	0.168783	9.84338	3.29915	0.389319	1
ENSMUSG00000038014	Fam120a	60.7446	70.4804	68.8608	19.8133	0.676607	-0.563609	0.389675	1
ENSMUSG00000036676	Tmtc3	2.46702	2.59219	2.68161	0.400707	0.588029	-0.766041	0.389866	1
ENSMUSG00000006782	Cnp	6.27188	9.03604	8.29443	24.6235	2.59374	1.37503	0.389868	1
ENSMUSG00000000594	Gm2a	80.3826	81.2691	89.1839	118.423	1.4632	0.549131	0.390197	1
ENSMUSG00000000440	Pparg	0.542025	2.27923	0.893121	0.250297	0.401738	-1.31567	0.390228	1
ENSMUSG00000039461	Tcta	9.74048	8.77737	10.8416	13.3633	1.48106	0.566633	0.390264	1
ENSMUSG00000045094	Arhgef37	1.00991	1.34792	1.30796	2.90575	2.11567	1.08112	0.390368	1
ENSMUSG00000039840	Epg5	3.07657	3.951	3.678	0.696611	0.607064	-0.72008	0.390417	1
ENSMUSG00000005510	Ndufs3	26.7012	24.0851	27.6897	48.7113	1.75536	0.811766	0.39068	1
ENSMUSG00000020572	Nampt	78.7878	67.5116	57.3562	40.2851	0.719716	-0.474501	0.390725	1
ENSMUSG00000016494	Cd34	0.121978	0.31715	0.39394	0.304167	1.7151	0.778294	0.391153	1
ENSMUSG00000025492	Ifitm3	717.848	736.65	598.447	4674.26	4.58191	2.19595	0.39121	1
ENSMUSG00000029178	Klf3	4.75602	7.18831	6.05738	1.56767	0.63345	-0.658697	0.391301	1
ENSMUSG00000045639	Zfp629	3.75635	2.59834	3.08604	1.03174	0.658348	-0.603079	0.391303	1
ENSMUSG00000032860	P2ry2	18.2811	15.9879	13.4171	9.32396	0.714829	-0.484329	0.391402	1
ENSMUSG00000028126	Pip5k1a	12.7138	11.3588	11.0184	4.95527	0.688499	-0.538473	0.391408	1
ENSMUSG00000038102	Trappc11	11.1393	10.9304	10.841	3.90325	0.68069	-0.554929	0.391486	1
ENSMUSG00000075602	Ly6a	24.8933	64.8092	27.9181	406.72	6.17737	2.62699	0.391635	1
ENSMUSG00000018334	Ksr1	3.56373	4.39786	4.19163	0.792445	0.610623	-0.711647	0.391638	1
ENSMUSG00000047368	Abhd17b	10.6301	13.6924	10.2198	6.02075	0.706792	-0.500643	0.391836	1
ENSMUSG00000032014	Oaf	0.766668	1.46572	1.31529	2.48704	1.98739	0.990873	0.391868	1
ENSMUSG00000002625	Akap8l	7.15164	5.82349	7.09357	11.0843	1.6206	0.696527	0.39193	1
ENSMUSG00000061207	Stk19	8.5681	8.1098	9.12102	14.7411	1.65766	0.729151	0.391953	1
ENSMUSG00000018846	Pank3	8.85686	11.751	10.7348	1.6881	0.582194	-0.780427	0.391964	1
ENSMUSG00000026814	Eng	7.26374	6.56191	7.07994	24.6497	2.80416	1.48757	0.39197	1
ENSMUSG00000010392	Gosr1	16.6552	15.0697	15.7829	5.35551	0.67631	-0.564244	0.391991	1
ENSMUSG00000039275	Foxk2	12.526	12.6736	11.5924	5.24441	0.692921	-0.529236	0.39202	1
ENSMUSG00000025958	Creb1	3.87819	5.23056	4.74259	1.36947	0.67127	-0.575034	0.392157	1
ENSMUSG00000003031	Cdkn1b	11.5776	18.0366	14.9096	3.82204	0.62711	-0.673209	0.392178	1
ENSMUSG00000025289	Prdx4	20.5768	17.0529	20.2041	44.2213	2.03208	1.02296	0.392444	1
ENSMUSG00000027230	Creb3l1	2.09523	2.15146	2.34164	3.62585	1.6214	0.697242	0.392471	1
ENSMUSG00000024193	Phf1	4.74456	4.11204	4.87564	6.68701	1.49326	0.578467	0.392571	1
ENSMUSG00000060224	Pyroxd2	0.073871	0.149387	0.133893	0.318818	2.40505	1.26607	0.392648	1
ENSMUSG00000098132	Rassf10	0.932632	0.499675	1.39145	0.666788	1.50452	0.589304	0.392666	1
ENSMUSG00000030677	Kif22	0.918905	1.23652	2.03211	0.96248	1.44316	0.529234	0.392712	1
ENSMUSG00000042116	Vwa1	0.19635	0.0992681	0.080884	0	0.251409	-1.99189	0.39281	1
ENSMUSG00000021022	Ppp2r3c	2.92254	2.87989	3.60181	3.99326	1.46852	0.554359	0.392827	1
ENSMUSG00000014773	Dll1	0	0	0	0.0808569	inf	inf	0.392839	1
ENSMUSG00000024598	Fbn2	0	0	0	0.0258143	inf	inf	0.392839	1
ENSMUSG00000029384	2010109A12Rik	0	0	0	0.267557	inf	inf	0.392839	1
ENSMUSG00000040136	Abcc8	0	0	0	0.0421675	inf	inf	0.392839	1
ENSMUSG00000043931	Gimap7	0	0	0	0.146725	inf	inf	0.392839	1
ENSMUSG00000045471	Hcrt	0	0	0	0.455455	inf	inf	0.392839	1
ENSMUSG00000048752	Prss50	0	0	0	0.234296	inf	inf	0.392839	1
ENSMUSG00000073811	Ifna12	0	0	0	0.428024	inf	inf	0.392839	1
ENSMUSG00000032271	Nnmt	3.57344	3.71645	4.01632	6.42154	1.65626	0.727927	0.392976	1
ENSMUSG00000021235	Coq6	2.71691	2.30565	3.32028	3.38385	1.48815	0.573522	0.393001	1
ENSMUSG00000025058	Tasl	2.46348	3.03836	3.23175	4.11955	1.5147	0.599028	0.39321	1
ENSMUSG00000038773	Kdm3b	6.49804	6.78362	6.99394	1.93217	0.671621	-0.574281	0.393225	1
ENSMUSG00000049354	Dcaf7	29.1139	31.5408	31.2968	9.63204	0.679172	-0.55815	0.393245	1
ENSMUSG00000046345	Smco1	0	0	0.124699	0.12097	inf	inf	0.393294	1
ENSMUSG00000060890	Arr3	0	0	0.0746606	0.0724279	inf	inf	0.393294	1
ENSMUSG00000029201	Ugdh	10.7026	11.7488	10.9891	4.09241	0.685584	-0.544596	0.393312	1
ENSMUSG00000002007	Srpk3	0.0425873	0	0.0631558	0.142957	5.83965	2.54588	0.393525	1
ENSMUSG00000028643	Svbp	18.5359	15.1482	17.2799	56.7491	2.67847	1.42141	0.393676	1
ENSMUSG00000004952	Rasa4	18.6913	16.5907	18.4243	53.187	2.45295	1.29452	0.39393	1
ENSMUSG00000032528	Vipr1	0.183977	0.239175	0.525456	0.166647	1.64745	0.720235	0.393963	1
ENSMUSG00000013275	Slc41a1	2.44995	2.81368	2.4818	0.937567	0.663509	-0.591812	0.394007	1
ENSMUSG00000070923	Klhl9	20.8778	27.6586	25.3868	5.80274	0.633312	-0.659011	0.39403	1
ENSMUSG00000075289	Carns1	0.170311	0.102189	0.220187	0.276427	2.07455	1.0528	0.394332	1
ENSMUSG00000030122	Ptms	87.842	115.609	110.339	275.324	2.26249	1.17791	0.394385	1
ENSMUSG00000046269	Usp27x	0.817389	0.492291	0.616356	0.106298	0.538544	-0.892864	0.394389	1
ENSMUSG00000033009	Ogfod1	4.05621	4.74586	4.2207	1.62418	0.679099	-0.558307	0.39443	1
ENSMUSG00000023973	Cnpy3	46.8857	45.0792	50.365	67.5471	1.46256	0.548497	0.394494	1
ENSMUSG00000028716	Pdzk1ip1	0.466783	1.50263	1.12075	3.93323	3.10937	1.63662	0.394501	1
ENSMUSG00000032698	Lmo2	29.2849	39.9451	39.343	52.9448	1.51703	0.601246	0.394504	1
ENSMUSG00000040713	Creg1	664.871	571.209	397.035	429.693	0.749566	-0.415873	0.39459	1
ENSMUSG00000024414	Mrpl27	21.245	18.8822	21.5394	46.2351	2.00079	1.00057	0.394619	1
ENSMUSG00000039304	Tnfsf10	0.123831	0.312212	0.122426	2.09458	6.50137	2.70074	0.394751	1
ENSMUSG00000070034	Sp110	6.67037	6.13721	5.89456	31.8279	3.67608	1.87817	0.394792	1
ENSMUSG00000035085	1700020L24Rik	0.39521	0.342522	0.390724	1.57031	3.27407	1.71109	0.394808	1
ENSMUSG00000034329	Brip1	0.246542	0.234352	0.566114	0.167807	1.53359	0.616917	0.394941	1
ENSMUSG00000010048	Ifrd2	3.52946	4.15001	2.62261	2.30701	0.704576	-0.505173	0.395054	1
ENSMUSG00000026158	Ogfrl1	5.09547	5.82909	6.05672	8.21042	1.4891	0.574442	0.395104	1
ENSMUSG00000059791	Nrm	1.77925	3.89017	3.55809	4.69275	1.64781	0.72055	0.395172	1
ENSMUSG00000040464	Gtpbp10	2.10046	2.00097	2.11094	0.549413	0.646122	-0.63012	0.395263	1
ENSMUSG00000019659	Ccdc12	16.3717	15.1427	16.9691	34.3584	1.92054	0.941514	0.395297	1
ENSMUSG00000051314	Ffar2	0.0849914	0.202567	0.50416	0.122271	2.14593	1.10161	0.395322	1
ENSMUSG00000070031	Sp140	4.88075	5.8202	5.52977	18.8609	2.77584	1.47292	0.395373	1
ENSMUSG00000024370	Cdc23	2.3151	3.0178	2.65898	0.897725	0.674812	-0.567441	0.395381	1
ENSMUSG00000059689	Zfp637	5.52369	4.36666	5.41529	7.82461	1.53893	0.621928	0.395511	1
ENSMUSG00000023089	Ndufa5	25.9069	17.4746	23.682	40.4933	1.72608	0.787501	0.39554	1
ENSMUSG00000041498	Kif14	0	0.0892846	0.271598	0.0274454	3.13512	1.64852	0.395635	1
[truncated: 12,757 more rows]

## Sheet: BMDMs
Gene expression profiles of Trpv2fl/fl and Lyz2-Cre;Trpv2fl/fl BMDCs.
gene_id		MWT1:fpkm	MWT2:fpkm	MKO1:fpkm	MKO2:fpkm	foldChange(MKO/MWT)(MKO/MWT)(MKO/MWT)	log2FoldChange	pval	padj	gene_name
ENSMUSG00000069516		43888.1	40619.8	189.221	207.124	0.00435813	-7.84207	1.71476e-156	2.454e-152	Lyz2
ENSMUSG00000018507		55.3195	60.0545	6.0577	6.47727	0.101237	-3.30419	7.42932e-66	5.31605e-62	Trpv2
ENSMUSG00000069515		42.4032	42.8712	6.26786	4.88604	0.121401	-3.04215	1.15901e-39	5.52888e-36	Lyz1
ENSMUSG00000090015		0.546837	0.917163	0.0335082	0.0154015	0.0311665	-5.00386	8.10108e-09	2.89837e-05	Gm15446
ENSMUSG00000069049		14.9933	15.2397	9.11679	5.97426	0.462682	-1.11191	1.45088e-08	3.48147e-05	Eif2s3y
ENSMUSG00000096255		15.3548	14.9614	39.3454	41.6056	2.48291	1.31203	1.45963e-08	3.48147e-05	Dynlt1b
ENSMUSG00000063458		2.79262	2.29933	0.88672	0.321763	0.218184	-2.19638	2.33701e-07	0.000477786	Lrmda
ENSMUSG00000066677		0.345472	0.263741	0	0.0110722	0.0170963	-5.87018	4.5581e-06	0.00815388	Ifi208
ENSMUSG00000038085		1.1788	1.05626	2.82448	3.10674	2.46455	1.30133	3.17374e-05	0.0504661	Cnbd2
ENSMUSG00000058626		0	0	0.444342	0.515961	inf	inf	3.62014e-05	0.0518078	Capn11
ENSMUSG00000036103		5.70739	7.05115	13.2105	10.5092	1.73223	0.792633	5.2976e-05	0.0689218	Colec12
ENSMUSG00000039691		2.18989	1.64406	5.1311	5.16915	2.48519	1.31336	0.000106575	0.127099	Tspan10
ENSMUSG00000027399		4.22027	3.12935	8.30932	7.69746	2.01278	1.00919	0.000201332	0.221636	Il1a
ENSMUSG00000032679		3.11286	3.02814	6.29458	6.71865	1.97052	0.978574	0.00109367	1	Cd59a
ENSMUSG00000002602		2.3024	2.70522	4.73123	4.21045	1.66375	0.734434	0.00237627	1	Axl
ENSMUSG00000072676		4.94957	7.01742	3.59916	3.78448	0.577676	-0.791667	0.00252578	1	Tmem254a
ENSMUSG00000005360		0.0440232	0.147673	0.348663	0.340972	3.41315	1.77111	0.0033827	1	Slc1a3
ENSMUSG00000006154		0.0830188	0.010443	0.262303	0.298997	5.43385	2.44198	0.00383476	1	Eps8l1
ENSMUSG00000110105		0.0281013	0.0188527	0.208355	0.191534	7.85631	2.97385	0.00412958	1	Gm45844
ENSMUSG00000035954		0.434472	0.461969	0.850926	0.749212	1.65994	0.731129	0.00414991	1	Dock4
ENSMUSG00000073968		0.792654	1.19651	0.364282	0.418591	0.369174	-1.43763	0.00472777	1	Trim68
ENSMUSG00000024044		0.201887	0.290234	0.573478	0.491438	2.02308	1.01655	0.0065137	1	Epb41l3
ENSMUSG00000017737		8.83194	9.13718	6.54958	6.34981	0.667768	-0.582581	0.00683613	1	Mmp9
ENSMUSG00000027546		0.0952745	0.149143	0.428126	0.432918	3.30312	1.72383	0.00699299	1	Atp9a
ENSMUSG00000002289		0.24765	0.249217	0.822706	0.789168	3.01587	1.59257	0.00712487	1	Angptl4
ENSMUSG00000067149		0.124429	0.07513	0.704511	0.485725	5.47878	2.45386	0.00732455	1	Jchain
ENSMUSG00000022816		4.42314	5.7467	7.99041	8.03246	1.47221	0.557987	0.00800969	1	Fstl1
ENSMUSG00000024084		10.8056	13.3317	20.9522	16.6926	1.45314	0.539178	0.00828605	1	Qpct
ENSMUSG00000025037		37.0836	47.8769	64.1512	59.7823	1.36205	0.445776	0.0103412	1	Maoa
ENSMUSG00000032076		3.82261	4.44519	7.14467	5.5168	1.42495	0.510915	0.0103622	1	Cadm1
ENSMUSG00000031352		2.14021	2.50864	4.7335	3.40196	1.62762	0.702761	0.0104303	1	Hccs
ENSMUSG00000030559		0.516354	0.839389	1.96778	1.91967	2.68955	1.42736	0.0113822	1	Rab38
ENSMUSG00000097328		6.36713	6.40743	4.18023	3.88117	0.5865	-0.769796	0.0122715	1	Tnfsf12
ENSMUSG00000046229		18.3311	15.3072	10.5682	11.9625	0.621389	-0.686432	0.0126066	1	Scand1
ENSMUSG00000068758		15.7914	14.2342	11.014	11.8515	0.707196	-0.499817	0.0140367	1	Il3ra
ENSMUSG00000029380		8.8862	3.79885	13.8145	18.847	2.36514	1.24193	0.0147696	1	Cxcl1
ENSMUSG00000000320		0.429341	0.354904	0.139529	0.0855093	0.264824	-1.91689	0.0147786	1	Alox12
ENSMUSG00000038390		23.1423	24.6027	19.5536	18.3238	0.738129	-0.438056	0.0164872	1	Gpr162
ENSMUSG00000032561		2.13635	2.68303	4.04347	3.47876	1.45568	0.541696	0.0172944	1	Acpp
ENSMUSG00000022899		0.153169	0.137012	0.361348	0.427082	2.52476	1.33615	0.01802	1	Slc15a2
ENSMUSG00000030117		1.60278	1.53488	2.77055	3.21963	1.77602	0.828647	0.0188168	1	Gdf3
ENSMUSG00000034997		0.06704	0.134928	0.463173	0.249237	3.3048	1.72456	0.0190543	1	Htr2a
ENSMUSG00000079227		0.497596	0.515693	0.277831	0.255401	0.489314	-1.03117	0.0192699	1	Ccr5
ENSMUSG00000026988		4.05631	3.81919	2.90426	2.60507	0.649178	-0.623314	0.0195161	1	Wdsub1
ENSMUSG00000021796		0.660798	1.07191	1.88466	1.36584	1.75523	0.811658	0.0211194	1	Bmpr1a
ENSMUSG00000004698		0.0168858	0.0212408	0.106703	0.0745474	4.42623	2.14608	0.02207	1	Hdac9
ENSMUSG00000048930		6.98484	7.20761	5.43112	5.33749	0.705852	-0.502562	0.0230402	1	Tada3
ENSMUSG00000053835		30.8596	29.4082	39.7049	46.398	1.32901	0.41035	0.0231221	1	H2-T24
ENSMUSG00000091474		0.786679	0.674855	1.39517	1.39041	1.76719	0.821461	0.0235652	1	2610021A01Rik
ENSMUSG00000025742		3.33162	3.74331	6.11557	4.94541	1.45434	0.540366	0.0253471	1	Prps2
ENSMUSG00000054342		18.8464	17.8566	14.8328	14.8873	0.752227	-0.41076	0.0255325	1	Kcnn4
ENSMUSG00000027737		16.3546	16.1773	23.4089	22.0835	1.29943	0.377878	0.0257991	1	Slc7a11
ENSMUSG00000038545		2.62047	3.39414	2.00846	2.49055	0.700139	-0.514288	0.0266979	1	Cul7
ENSMUSG00000025226		8.13175	10.0537	5.54377	7.21242	0.656254	-0.607674	0.0295916	1	Fbxl15
ENSMUSG00000022432		0.278596	0.264784	0.688545	0.690498	2.35774	1.2374	0.030106	1	Smc1b
ENSMUSG00000027030		0.164337	0.139934	0.536807	0.352478	2.70027	1.4331	0.0301281	1	Stk39
ENSMUSG00000022440		1.43728	1.44638	0.679713	0.88339	0.505193	-0.985094	0.032118	1	C1qtnf6
ENSMUSG00000019478		6.41707	8.2156	4.68581	5.73229	0.666192	-0.585991	0.0322184	1	Rab4a
ENSMUSG00000022441		0.175949	0.127878	0.0296491	0.0363406	0.201122	-2.31386	0.0325165	1	Efcab6
ENSMUSG00000030699		0.0347216	0.0349413	0.456373	0.322714	10.3708	3.37446	0.032973	1	Tbx6
ENSMUSG00000020941		3.85389	4.43644	3.3454	3.09309	0.723575	-0.466785	0.033543	1	Map3k14
ENSMUSG00000048537		1.39602	1.65948	0.970379	1.16776	0.653783	-0.613116	0.0344484	1	Phldb1
ENSMUSG00000049103		0	0	0.0562105	0.0775086	inf	inf	0.0346441	1	Ccr2
ENSMUSG00000028101		6.26697	8.25331	5.47959	5.82473	0.727986	-0.458017	0.0346608	1	Pias3
ENSMUSG00000062170		0	0	0.270354	0.683451	inf	inf	0.0351062	1	Fmr1nb
ENSMUSG00000022863		2.29391	1.97865	3.75502	3.10378	1.4863	0.571723	0.0360542	1	Btg3
ENSMUSG00000038658		1.88608	2.62079	3.85521	3.00667	1.42145	0.507361	0.0370575	1	Ric1
ENSMUSG00000037664		15.9436	15.8281	22.3629	23.2128	1.33411	0.415875	0.0371628	1	Cdkn1c
ENSMUSG00000068587		0.782065	0.927738	0.628382	0.572837	0.654846	-0.610773	0.0374762	1	Mgam
ENSMUSG00000061436		2.70797	3.45988	4.21439	4.69114	1.34991	0.432863	0.0376031	1	Hipk2
ENSMUSG00000042498		2.09351	1.73597	3.36972	2.87975	1.51027	0.594807	0.0389179	1	Radx
ENSMUSG00000030724		0.12222	0.266486	0.0411906	0	0.0982496	-3.3474	0.0390008	1	Cd19
ENSMUSG00000094410		0.0185027	0.0434461	0.16213	0.0917173	3.85029	1.94497	0.0393251	1	Gm38394
ENSMUSG00000030147		5.03339	4.66324	3.3927	2.0792	0.521896	-0.938166	0.0400617	1	Clec4b1
ENSMUSG00000035875		0.020537	0.0206669	0.249169	0.190877	9.90999	3.30888	0.0400746	1	AI182371
ENSMUSG00000030600		2.42943	2.33221	1.32511	1.96089	0.64328	-0.636482	0.0411583	1	Lrfn1
ENSMUSG00000030329		3.44936	4.93041	2.79889	3.24679	0.676129	-0.564629	0.042285	1	Pianp
ENSMUSG00000094622		0	0	0.1069	0.0982694	inf	inf	0.0439683	1	Gm3055
ENSMUSG00000094942		0.433854	0.463887	1.12405	1.0837	2.2889	1.19466	0.0445468	1	Gm3604
ENSMUSG00000064225		0.0374314	0.0452019	0.181658	0.132202	3.53492	1.82168	0.0454501	1	Paqr9
ENSMUSG00000026814		12.7349	11.85	9.6216	10.4556	0.758884	-0.398049	0.0457901	1	Eng
ENSMUSG00000029576		0	0.0131239	0.105485	0.121211	16.7008	4.06185	0.0461708	1	Radil
ENSMUSG00000040269		20.7992	18.2742	12.6176	16.6548	0.696551	-0.521699	0.0470431	1	Mrps28
ENSMUSG00000000420		8.4667	10.3363	15.2273	11.6984	1.33358	0.415304	0.047208	1	Galnt1
ENSMUSG00000025429		18.015	19.3951	29.1483	23.4114	1.30584	0.384978	0.0474522	1	Pstpip2
ENSMUSG00000024597		0.332691	0.56569	0.985914	0.682404	1.7383	0.797676	0.0475819	1	Slc12a2
ENSMUSG00000030019		5.62323	7.14798	10.409	8.29154	1.36507	0.448971	0.0481234	1	Fbxl14
ENSMUSG00000049093		0.0755278	0	0.229089	0.35099	6.91009	2.7887	0.0481268	1	Il23r
ENSMUSG00000048997		2.06428	1.64403	1.22922	1.37716	0.651432	-0.618313	0.048176	1	Atxn7l2
ENSMUSG00000034501		1.42756	1.33398	2.3123	2.22039	1.52382	0.607693	0.0485396	1	Pcnx4
ENSMUSG00000022292		0.452604	0.503776	0.963755	0.688362	1.60505	0.682615	0.049698	1	Rrm2b
ENSMUSG00000070605		2.36784	2.42439	3.84159	3.46746	1.41763	0.503486	0.0498083	1	Zfp992
ENSMUSG00000038648		0.550434	0.960701	1.36522	1.14309	1.55689	0.638669	0.0499461	1	Creb3l2
ENSMUSG00000033253		1.99233	2.55893	1.78642	1.83712	0.743937	-0.426747	0.0507502	1	Szt2
ENSMUSG00000026563		0.822977	1.31896	2.00315	1.67145	1.60665	0.684059	0.0511386	1	Tada1
ENSMUSG00000016382		3.35506	4.6108	6.4257	5.27502	1.37164	0.455898	0.0514234	1	Pls3
ENSMUSG00000022122		4.6692	5.67395	4.79506	3.39807	0.737145	-0.43998	0.0527342	1	Ednrb
ENSMUSG00000024750		11.734	10.9464	17.2596	13.8139	1.26998	0.34481	0.0531452	1	Zfand5
ENSMUSG00000017144		5.2999	5.95922	8.08778	7.94712	1.32698	0.408149	0.0536764	1	Rnd3
ENSMUSG00000031380		0.260123	0.523539	0.0789001	0.120884	0.240894	-2.05353	0.0537263	1	Vegfd
ENSMUSG00000002228		0	0.138995	0.488769	0.385122	6.05977	2.59926	0.0540982	1	Ppm1j
ENSMUSG00000034789		3.45051	3.09696	1.98006	2.39804	0.621518	-0.686133	0.0541692	1	Rab24
ENSMUSG00000034518		1.70166	2.31539	3.74385	2.68422	1.49236	0.577592	0.0541915	1	Hmgxb4
ENSMUSG00000039182		4.40179	3.90974	3.34308	2.88111	0.693956	-0.527083	0.0553913	1	AW209491
ENSMUSG00000030838		0.0158256	0	0.176007	0.088253	14.8884	3.89612	0.0556636	1	Ush1c
ENSMUSG00000031647		5.04803	6.6473	9.20733	7.32297	1.31848	0.398881	0.0560517	1	Mfap3l
ENSMUSG00000035798		1.71525	1.94075	3.16293	2.30458	1.39016	0.475248	0.056099	1	Zdhhc17
ENSMUSG00000050697		6.43197	7.47472	10.8294	8.74202	1.30996	0.389527	0.0565134	1	Prkaa1
ENSMUSG00000029814		0.21496	0.200869	0.473484	0.385311	1.91473	0.93714	0.0582523	1	Igf2bp3
ENSMUSG00000057897		0.0549153	0.0345392	0.117986	0.17864	3.06794	1.61727	0.0587521	1	Camk2b
ENSMUSG00000024286		17.183	23.2383	29.2702	25.4553	1.2645	0.338567	0.0588516	1	Ccny
ENSMUSG00000032396		5.30206	6.05164	5.17504	4.08526	0.758792	-0.398223	0.0591121	1	Dis3l
ENSMUSG00000063362		1.79326	1.98252	3.08991	2.68787	1.42391	0.509853	0.05923	1	Alg11
ENSMUSG00000054717		3.83794	4.53392	6.7485	5.69962	1.38496	0.46984	0.0601461	1	Hmgb2
ENSMUSG00000046774		0.406332	0.0943624	0	0	0		0.0608617	1	8030474K03Rik
ENSMUSG00000045095		0.0118419	0.0238337	0.0957829	0.0770438	4.55335	2.18693	0.0612023	1	Magi1
ENSMUSG00000054715		2.64792	3.58291	2.42396	2.19501	0.692609	-0.529888	0.0620735	1	Zscan22
ENSMUSG00000118665		1.87078	1.94985	3.26504	2.4943	1.39966	0.485078	0.0622819	1	LIN54
ENSMUSG00000079845		1.55064	0.739162	0.288803	0.417194	0.283832	-1.81689	0.0625366	1	Xlr4a
ENSMUSG00000048429		7.6667	10.161	13.2255	11.8088	1.31133	0.391036	0.0627193	1	Timm29
ENSMUSG00000018459		184.322	156.165	138.198	143.708	0.767775	-0.381245	0.0631059	1	Slc13a3
ENSMUSG00000033781		1.66028	1.76425	2.7586	2.46035	1.41736	0.503207	0.0631859	1	Asb13
ENSMUSG00000028479		2.10828	2.8057	1.87262	1.92288	0.722184	-0.469562	0.0631993	1	Gne
ENSMUSG00000030921		28.2944	25.4375	39.8069	32.8262	1.25248	0.324787	0.0639597	1	Trim30a
ENSMUSG00000040663		0.921627	0.927459	0.532469	0.550666	0.544902	-0.87593	0.0643679	1	Clcf1
ENSMUSG00000036779		7.1557	7.34142	11.5321	8.73794	1.29779	0.376053	0.0645852	1	Tent4b
ENSMUSG00000040043		2.73796	3.26135	4.05349	4.71298	1.36489	0.448785	0.064796	1	Rbms2
ENSMUSG00000034799		0.327504	0.334571	0.220751	0.189093	0.575103	-0.798107	0.0649273	1	Unc13a
ENSMUSG00000024970		4.70659	4.35007	3.08806	3.95563	0.723617	-0.466702	0.0653602	1	Spindoc
ENSMUSG00000026142		3.76761	4.5968	7.81858	5.40723	1.47126	0.55705	0.0654645	1	Rhbdd1
ENSMUSG00000037921		1.78161	1.89451	2.60352	2.70171	1.3439	0.426422	0.0662948	1	Ddx60
ENSMUSG00000039967		0.802887	0.763782	1.44596	1.00858	1.45118	0.537223	0.0664348	1	Zfp292
ENSMUSG00000030745		1.03642	1.30847	0.647785	0.77063	0.565721	-0.821837	0.0666684	1	Il21r
ENSMUSG00000060550		0.925246	0.428602	0.237582	0.191101	0.289952	-1.78611	0.0667089	1	H2-Q7
ENSMUSG00000058331		0.690369	0.855062	2.09401	1.18459	1.97138	0.979209	0.0670181	1	Zfp85
ENSMUSG00000028992		1.52624	1.76421	2.836	2.54954	1.52468	0.608506	0.0673987	1	Nmnat1
ENSMUSG00000044345		13.4328	15.7878	18.3488	21.1688	1.26282	0.336645	0.0678906	1	Marveld1
ENSMUSG00000025384		2.93239	3.97894	2.45448	2.9712	0.735278	-0.443639	0.0682504	1	Faap100
ENSMUSG00000020696		1.90388	2.46942	3.46489	2.95905	1.37067	0.454884	0.0684784	1	Rffl
ENSMUSG00000062515		20.0374	17.7209	25.8175	25.0819	1.25034	0.322325	0.0685793	1	Fabp4
ENSMUSG00000001166		0.937612	1.6512	2.10663	2.4449	1.6538	0.725783	0.0691993	1	Oas1c
ENSMUSG00000033987		0.260246	0.257984	0.172798	0.151627	0.581394	-0.782412	0.0702375	1	Dnah17
ENSMUSG00000056008		0.0372622	0.037498	0.414417	0.277062	8.57317	3.09983	0.0707607	1	Gm11541
ENSMUSG00000037443		5.9321	6.11319	7.9088	8.71772	1.28529	0.362089	0.0711704	1	Cep85
ENSMUSG00000000804		2.69962	3.81652	5.93723	4.28293	1.46383	0.549745	0.071748	1	Usp32
ENSMUSG00000031596		0.164565	0.103504	0.291175	0.293159	2.01002	1.00721	0.0723432	1	Slc7a2
ENSMUSG00000049687		0.832395	0.628247	1.33891	1.3539	1.70559	0.770272	0.0725258	1	Pheta2
ENSMUSG00000022707		11.8675	14.4865	21.3113	16.0664	1.32062	0.401213	0.0725385	1	Gbe1
ENSMUSG00000115219		4.11375	3.31964	2.07963	2.95777	0.629477	-0.667774	0.0730728	1	Eef1akmt4
ENSMUSG00000033966		0.0374964	0.0943342	0.303289	0.261378	4.04268	2.01531	0.0731456	1	Cdkl4
ENSMUSG00000045362		11.5232	11.6353	16.3345	15.468	1.2766	0.352304	0.0733276	1	Tnfrsf26
ENSMUSG00000020576		0.980874	1.43756	0.898541	0.930013	0.708231	-0.497708	0.0735215	1	Nbas
ENSMUSG00000074909		1.109	1.25379	2.24252	1.56519	1.49748	0.582539	0.0743159	1	Ranbp6
ENSMUSG00000092260		1.11707	1.23381	0.468298	0.810336	0.508943	-0.974425	0.074321	1	Zfp963
ENSMUSG00000028463		3.26238	2.76321	2.17149	2.07198	0.652587	-0.615757	0.074659	1	Car9
ENSMUSG00000099032		0.0298773	0.0300663	0.166142	0.180498	5.38156	2.42802	0.0747446	1	Tcf24
ENSMUSG00000022893		0.484373	0.677658	1.50502	0.867444	1.90172	0.927305	0.0749415	1	Adamts1
ENSMUSG00000025978		0.394753	0.633454	0.366758	0.228071	0.540509	-0.887609	0.075525	1	Rftn2
ENSMUSG00000005533		0.34693	0.285307	0.260247	0.166425	0.622977	-0.682748	0.0757061	1	Igf1r
ENSMUSG00000022659		0.0914686	0.202504	0.0184961	0.0170028	0.113804	-3.13537	0.0757974	1	Gcsam
ENSMUSG00000043067		3.56098	4.04014	5.99396	4.65741	1.30334	0.382215	0.0766303	1	Dpy19l1
ENSMUSG00000043929		0.424401	0.401202	0.799677	0.585702	1.5547	0.636636	0.0766364	1	Klhl15
ENSMUSG00000025408		9.61688	7.3595	6.1371	6.49128	0.688632	-0.538194	0.0766737	1	Ddit3
ENSMUSG00000047648		3.95327	4.07532	6.42201	4.91774	1.3112	0.39089	0.0770566	1	Fbxo30
ENSMUSG00000055116		0.466265	0.645171	1.00177	0.843509	1.55089	0.633099	0.0779145	1	Arntl
ENSMUSG00000044177		0.147306	0.115296	0.512998	0.25861	2.705	1.43563	0.0780056	1	Wfikkn2
ENSMUSG00000037552		1.58506	1.69711	1.32307	1.17343	0.707472	-0.499255	0.0783527	1	Plekhg2
ENSMUSG00000037944		0.316672	0.254941	0.0960523	0	0.153036	-2.70805	0.0783639	1	Ccr7
ENSMUSG00000060044		2.13457	2.49415	3.40512	3.33963	1.35866	0.442184	0.0783903	1	Tmem26
ENSMUSG00000040829		5.2281	4.50346	3.59098	4.25177	0.748371	-0.418174	0.0785959	1	Zmynd15
ENSMUSG00000048118		2.8781	3.65968	5.84242	4.13692	1.42163	0.507548	0.0786591	1	Arid4a
ENSMUSG00000039879		3.53948	3.18853	5.57576	4.16572	1.34051	0.422784	0.0798433	1	Heca
ENSMUSG00000075307		0.0990711	0.149547	0	0	0		0.0799648	1	Klhl41
ENSMUSG00000024074		0.982143	1.07247	1.82755	1.39839	1.45913	0.545105	0.0800864	1	Crim1
ENSMUSG00000089917		9.97278	10.7848	7.96248	9.52057	0.785483	-0.348349	0.0801651	1	Uckl1
ENSMUSG00000024887		0.403663	0.579537	0.859788	0.695329	1.47799	0.563637	0.0810043	1	Asah2
ENSMUSG00000043036		0.0511259	0.137198	0.00861522	0.0316787	0.20432	-2.2911	0.0811622	1	Ccdc63
ENSMUSG00000041431		1.36653	1.28549	2.41788	1.79471	1.47173	0.557514	0.0814499	1	Ccnb1
ENSMUSG00000069094		0.913534	0.968128	1.6838	1.20974	1.42754	0.513536	0.0816135	1	Pde7a
ENSMUSG00000054626		1.26188	1.05372	0.868656	0.449171	0.524638	-0.930606	0.0818948	1	Xlr
ENSMUSG00000029992		1.44903	1.87125	2.71003	2.04617	1.33522	0.417077	0.0819176	1	Gfpt1
ENSMUSG00000002396		3.14374	3.31386	2.58365	2.67705	0.758484	-0.398809	0.0819926	1	Ocel1
ENSMUSG00000048445		0.90367	1.43144	0.812146	0.699918	0.606466	-0.721501	0.0821389	1	Ccdc57
ENSMUSG00000020620		0.286903	0.19531	0.110912	0.117643	0.437857	-1.19147	0.0823582	1	Abca8b
ENSMUSG00000004263		0.912332	1.16476	0.702142	0.670768	0.617173	-0.696254	0.0827746	1	Atn1
ENSMUSG00000075702		27.7027	25.6648	22.1079	22.7603	0.78086	-0.356865	0.0836744	1	Selenom
ENSMUSG00000042215		0.593819	0.84485	1.55273	1.12286	1.73596	0.795731	0.0837496	1	Bag2
ENSMUSG00000027660		7.35318	7.01607	11.0407	8.55187	1.2641	0.338107	0.0841538	1	Skil
ENSMUSG00000031563		0.863404	1.12038	1.57591	1.28396	1.34471	0.427294	0.0842094	1	Wwc2
ENSMUSG00000067825		2.28798	2.76963	2.02273	1.95189	0.733129	-0.44786	0.0843416	1	Pex26
ENSMUSG00000001131		0.070538	0	0.713181	0.327802	13.1498	3.71697	0.0846761	1	Timp1
ENSMUSG00000070871		2.22929	2.18868	3.75658	2.96478	1.41141	0.49714	0.0851293	1	Ccnyl1
ENSMUSG00000050565		22.6143	21.1231	29.9958	27.6815	1.22386	0.291444	0.0854857	1	Tor1aip2
ENSMUSG00000092417		8.86729	8.9234	5.76344	8.30352	0.737537	-0.439212	0.085535	1	Gpank1
ENSMUSG00000053158		35.3433	40.0143	31.6028	34.1228	0.813405	-0.297954	0.0857516	1	Fes
ENSMUSG00000027834		1.4357	1.47074	1.91226	2.32519	1.35851	0.442027	0.0864716	1	Serpini1
ENSMUSG00000022255		11.2811	11.948	16.6218	14.0698	1.2282	0.296549	0.0866446	1	Mtdh
ENSMUSG00000024451		5.57426	6.40864	4.59458	5.54627	0.790199	-0.339712	0.0869303	1	Arap3
ENSMUSG00000018819		3.13552	3.42338	2.75403	2.50918	0.746815	-0.421177	0.0882287	1	Lsp1
ENSMUSG00000024301		0.643306	0.715522	0.427909	0.330424	0.518852	-0.946605	0.0884132	1	Kifc5b
ENSMUSG00000027087		2.92084	4.07164	6.08902	4.4541	1.40701	0.492637	0.0884483	1	Itgav
ENSMUSG00000078862		1.15955	1.38706	2.67656	1.68776	1.59286	0.671616	0.088675	1	Gm14326
ENSMUSG00000050103		1.27293	1.22186	1.7424	1.99307	1.3928	0.477989	0.0889068	1	Agmo
ENSMUSG00000013033		0.160479	0.146813	0.339257	0.298308	1.92404	0.944139	0.0893022	1	Adgrl1
ENSMUSG00000039270		0.807148	1.19539	1.37809	1.60654	1.39772	0.483078	0.0897057	1	Megf9
ENSMUSG00000074358		5.03482	4.56001	3.84102	3.67981	0.727272	-0.459432	0.089891	1	Ccdc61
ENSMUSG00000046079		4.41897	5.34434	6.56324	6.46862	1.2454	0.316612	0.090472	1	Lrrc8d
ENSMUSG00000021636		0.0185209	0	0.280886	0.0688558	16.7596	4.06691	0.090492	1	Marveld2
ENSMUSG00000081650		2.43039	1.22288	0.781858	0.513383	0.324556	-1.62346	0.0905875	1	Gm16181
ENSMUSG00000073176		0.33514	0.354124	0.897944	0.545108	1.94084	0.956681	0.0917862	1	Zfp449
ENSMUSG00000042066		1.78273	2.17053	1.62443	1.43192	0.72077	-0.47239	0.0918348	1	Tmcc2
ENSMUSG00000025544		31.0064	38.4656	52.3643	41.1477	1.25414	0.326697	0.0927796	1	Tm9sf2
ENSMUSG00000030493		5.06582	3.81539	3.64005	2.84277	0.673842	-0.569518	0.0928655	1	Faap24
ENSMUSG00000026090		0	0	0.0499156	0.0803001	inf	inf	0.0935284	1	Cracdl
ENSMUSG00000020381		0.184319	0.525542	0.0621192	0.114208	0.236332	-2.08112	0.0937629	1	Mrnip
ENSMUSG00000057637		5.36895	6.97453	5.66731	4.88808	0.798044	-0.32546	0.09395	1	Prdm2
ENSMUSG00000034751		0.100527	0.143962	0.0742742	0.082652	0.601338	-0.733753	0.0939837	1	Mast4
ENSMUSG00000007655		6.71118	8.74863	11.7871	9.44937	1.28125	0.35755	0.0951198	1	Cav1
ENSMUSG00000022339		4.83984	5.17807	8.11269	6.32131	1.33868	0.420811	0.0953984	1	Ebag9
ENSMUSG00000058317		3.26182	3.7864	2.86	2.80521	0.749359	-0.416271	0.0954392	1	Ube2e2
ENSMUSG00000042213		0.149815	0.211068	0.5453	0.334184	2.27137	1.18356	0.0954441	1	Zfand4
ENSMUSG00000029915		19.3622	21.5531	27.5751	26.6073	1.23347	0.302724	0.095616	1	Clec5a
ENSMUSG00000027171		0.0197907	0.039832	0.240116	0.147153	6.09169	2.60684	0.0956775	1	Prrg4
ENSMUSG00000054733		5.61479	5.32744	4.91014	4.1613	0.769079	-0.378797	0.0957049	1	Msra
ENSMUSG00000036091		0.289394	0.3883	0.0325105	0.119543	0.211771	-2.23943	0.0957304	1	Hyal3
ENSMUSG00000031217		0.50807	0.766927	0.495343	0.202379	0.509135	-0.97388	0.096331	1	Efnb1
ENSMUSG00000031753		15.5319	17.201	12.938	15.2546	0.803506	-0.31562	0.0966901	1	Cog4
ENSMUSG00000066643		0.430618	0.346674	0.557287	0.776448	1.59351	0.672209	0.0968087	1	Wdr35
ENSMUSG00000049657		2.50283	2.0689	1.58157	1.98351	0.72393	-0.466079	0.0972126	1	Zbtb5
ENSMUSG00000053101		2.64223	2.41627	5.43832	3.35233	1.60687	0.684253	0.0972271	1	Gpr141
ENSMUSG00000008318		1.16491	1.80646	0.946096	1.06496	0.635054	-0.655049	0.0974152	1	Relt
ENSMUSG00000026004		0.63916	0.690499	1.10239	1.03086	1.49315	0.578361	0.0975098	1	Kansl1l
ENSMUSG00000037617		0.0673102	0.141117	0.23252	0.208534	1.99212	0.994302	0.0976462	1	Spag1
ENSMUSG00000042348		1.37215	1.90089	2.84672	2.23595	1.44979	0.535846	0.0979492	1	Arl15
ENSMUSG00000026435		0.703202	1.16763	1.56415	1.56859	1.57161	0.652244	0.0981093	1	Slc45a3
ENSMUSG00000055612		0.508614	0.433089	0.929585	0.927263	1.82803	0.87029	0.0982529	1	Cdca7
ENSMUSG00000030122		235.849	211.645	195.194	200.471	0.820705	-0.285065	0.098365	1	Ptms
ENSMUSG00000047888		0.595239	0.692185	0.989664	0.828624	1.31503	0.395101	0.0989025	1	Tnrc6b
ENSMUSG00000060002		2.06184	2.42322	3.71279	2.69267	1.32847	0.409764	0.0991622	1	Chpt1
ENSMUSG00000079418		7.59308	8.93907	12.7671	9.95751	1.2794	0.35547	0.0994774	1	Atg4a
ENSMUSG00000029304		659.444	818.449	994.458	924.734	1.21164	0.276957	0.0995779	1	Spp1
ENSMUSG00000116895		1.16807	1.32239	2.06673	2.4427	1.68992	0.756953	0.100202	1	Gm3435
ENSMUSG00000047141		2.06091	2.35585	3.43913	2.83603	1.32228	0.40303	0.100479	1	Zfp654
ENSMUSG00000030187		6.33638	3.71961	8.00807	8.0977	1.47517	0.56088	0.100509	1	Klra2
ENSMUSG00000032842		0.968436	0.983758	0.70203	0.713284	0.674427	-0.568265	0.101705	1	Abcc10
ENSMUSG00000022565		18.8228	24.2733	18.045	20.0658	0.826912	-0.274195	0.10207	1	Plec
ENSMUSG00000032718		0.68543	0.583649	0.373159	0.220521	0.431847	-1.21141	0.102814	1	Mansc1
ENSMUSG00000045094		1.70733	1.87921	2.47064	2.69765	1.34333	0.425816	0.10288	1	Arhgef37
ENSMUSG00000041012		0.884037	0.871097	1.35934	1.60907	1.57443	0.654834	0.10313	1	Cmtm8
ENSMUSG00000068551		8.06709	9.05143	6.95072	7.57992	0.791555	-0.337238	0.103219	1	Zfp467
ENSMUSG00000020388		26.4498	24.4996	21.8688	22.3319	0.805695	-0.311694	0.103848	1	Pdlim4
ENSMUSG00000018381		0.603301	0.576763	0.350735	0.322419	0.529618	-0.916976	0.104001	1	Abi3
ENSMUSG00000024143		21.4275	19.9079	29.3386	25.1748	1.22309	0.290525	0.104079	1	Rhoq
ENSMUSG00000024378		3.22944	4.23161	6.02014	4.53359	1.3188	0.399225	0.104478	1	Stard4
ENSMUSG00000031608		4.43579	6.07182	8.18606	6.43907	1.29918	0.377605	0.104962	1	Galnt7
ENSMUSG00000004359		2.18523	1.46057	2.58862	3.16779	1.45987	0.54584	0.104991	1	Spic
ENSMUSG00000068129		0.952906	1.08679	0.256919	0.472354	0.334916	-1.57813	0.105079	1	Cst7
ENSMUSG00000044098		0.356052	0.486927	0.932281	0.568515	1.65837	0.729762	0.105114	1	Rsbn1
ENSMUSG00000039470		0.056655	0.0456108	0	0	0		0.105372	1	Zdhhc2
ENSMUSG00000089774		2.39921	4.66705	6.92904	5.09464	1.59724	0.675584	0.10546	1	Slc5a3
ENSMUSG00000021200		1.14948	0.640663	1.37675	1.87374	1.67505	0.744205	0.105669	1	Asb2
ENSMUSG00000040010		0.929092	1.27496	0.683177	0.769326	0.616997	-0.696664	0.105805	1	Slc7a5
ENSMUSG00000039968		1.08712	1.28793	1.90851	1.43753	1.31107	0.390744	0.10614	1	Rsbn1l
ENSMUSG00000038301		14.3663	14.2064	20.8446	16.6139	1.2165	0.282739	0.106658	1	Snx10
ENSMUSG00000037126		3.46164	3.47529	2.94425	2.88191	0.780891	-0.356808	0.107326	1	Psd
ENSMUSG00000019966		0.127162	0.234605	0.396418	0.374263	2.00205	1.00148	0.107346	1	Kitl
ENSMUSG00000048058		3.07833	4.68857	6.66637	5.01659	1.40624	0.491845	0.107417	1	Ldlrad3
ENSMUSG00000039164		1.1854	1.87069	2.11102	2.44138	1.39846	0.483844	0.107615	1	Naif1
ENSMUSG00000015869		13.2004	14.2275	11.469	12.1322	0.801622	-0.319005	0.108182	1	Prpsap1
ENSMUSG00000027900		21.0515	23.6671	34.9177	26.0879	1.26823	0.34282	0.108488	1	Dram2
ENSMUSG00000021482		3.75826	4.5843	6.71139	4.97496	1.30414	0.383099	0.108577	1	Prxl2c
ENSMUSG00000093803		13.1314	11.5162	9.7975	11.3102	0.795335	-0.330365	0.108891	1	Ppp2r3d
ENSMUSG00000021824		7.27723	8.743	11.7723	9.48577	1.23588	0.305539	0.109882	1	Ap3m1
ENSMUSG00000026342		9.09052	10.4062	15.2113	11.3835	1.26854	0.343173	0.110518	1	Slc35f5
ENSMUSG00000038212		7.1573	8.34224	14.9996	9.69416	1.48036	0.565949	0.110614	1	Mfsd14b
ENSMUSG00000013539		2.7795	3.10788	2.43394	2.48032	0.777905	-0.362335	0.110671	1	Tango2
ENSMUSG00000016554		12.0409	10.4296	9.58626	9.91386	0.805033	-0.31288	0.111706	1	Eif3d
ENSMUSG00000095930		0.133177	0.111683	0.052364	0.0412598	0.353685	-1.49946	0.111753	1	Nim1k
ENSMUSG00000022545		2.95039	3.4561	2.50311	2.8114	0.774386	-0.368874	0.111755	1	Ercc4
ENSMUSG00000029075		0.688327	0.969755	0.371168	0.298552	0.377285	-1.40627	0.111805	1	Tnfrsf4
ENSMUSG00000074671		3.93525	5.45803	3.27785	4.16923	0.743151	-0.428272	0.112214	1	Tspyl3
ENSMUSG00000048031		5.09381	4.76378	4.04005	4.03173	0.760453	-0.395068	0.112732	1	Fcrl5
ENSMUSG00000064127		1.10794	1.39548	2.10307	1.51473	1.34589	0.428564	0.112741	1	Med14
ENSMUSG00000078566		1.13384	2.03156	3.69078	2.26188	1.7602	0.815738	0.113361	1	Bnip3
ENSMUSG00000015214		2.23439	2.58204	3.76156	3.01074	1.30857	0.387986	0.113363	1	Mtmr1
ENSMUSG00000021748		14.3088	14.0729	20.3392	17.2346	1.22895	0.29743	0.113468	1	Pdhb
ENSMUSG00000033004		2.09288	2.96225	3.79708	3.12073	1.27859	0.354556	0.113591	1	Mycbp2
ENSMUSG00000069208		7.02253	4.83315	4.40702	3.82616	0.640594	-0.642517	0.113661	1	Zfp825
ENSMUSG00000058704		5.42406	5.55633	8.07846	6.60386	1.24184	0.312478	0.113968	1	Memo1
ENSMUSG00000048970		12.6659	15.0951	23.6888	16.6738	1.35245	0.435571	0.115449	1	C1galt1c1
ENSMUSG00000021413		5.55789	7.04367	9.45074	7.41704	1.24764	0.319197	0.115565	1	Prpf4b
ENSMUSG00000020773		6.48134	8.91927	6.02045	6.76899	0.777533	-0.363025	0.115688	1	Trim47
ENSMUSG00000034445		7.44924	8.54426	7.25628	6.40245	0.795318	-0.330396	0.116287	1	Cyb561a3
ENSMUSG00000024521		1.12344	1.79966	2.45719	2.21619	1.49824	0.583271	0.116342	1	Pmaip1
ENSMUSG00000031255		0	0	0.0988573	0.0227191	inf	inf	0.116449	1	Sytl4
ENSMUSG00000109238		0	0	0.519635	0.119421	inf	inf	0.116449	1	Gm35060
ENSMUSG00000020464		7.76736	7.4221	10.7532	9.76916	1.25428	0.326854	0.116565	1	Pnpt1
ENSMUSG00000015852		255.811	217.595	193.926	211.968	0.795466	-0.330128	0.116801	1	Fcrls
ENSMUSG00000026981		31.913	37.4902	45.7558	44.0708	1.20673	0.2711	0.117061	1	Il1rn
ENSMUSG00000020077		35.9397	35.9662	47.1806	46.818	1.2155	0.281555	0.117064	1	Srgn
ENSMUSG00000052212		1.14689	1.10975	1.51636	2.4189	1.62676	0.701999	0.117219	1	Cd177
ENSMUSG00000037253		4.60818	5.91893	9.01333	6.40113	1.36403	0.447881	0.117346	1	Mex3c
ENSMUSG00000048832		22.1673	22.5172	18.1312	20.7751	0.810778	-0.302622	0.117369	1	Vps37c
ENSMUSG00000019970		35.6433	43.5569	51.9767	50.4639	1.20691	0.271318	0.117798	1	Sgk1
ENSMUSG00000026012		1.88261	3.24334	4.19996	3.49952	1.40849	0.494145	0.118325	1	Cd28
ENSMUSG00000050824		0.412543	0.230641	0.0231725	0.191715	0.311457	-1.6829	0.11837	1	Sstr5
ENSMUSG00000021712		0.806541	1.37102	2.03865	1.46886	1.50825	0.592879	0.118436	1	Trim23
ENSMUSG00000020687		4.41111	5.59922	7.58182	5.89816	1.25509	0.327796	0.118706	1	Cdc27
ENSMUSG00000047022		0	0	0.0338956	0.0311591	inf	inf	0.118717	1	Mipol1
ENSMUSG00000000301		1.66716	1.76759	0.933101	1.30049	0.607	-0.720231	0.119337	1	Pemt
ENSMUSG00000039753		4.90684	5.70801	7.45141	6.56293	1.22982	0.298442	0.11936	1	Fbxl5
ENSMUSG00000036896		284.805	256.282	242.335	242.548	0.831658	-0.265938	0.119758	1	C1qc
ENSMUSG00000015340		259.858	288.44	382.185	323.344	1.19718	0.259635	0.120601	1	Cybb
ENSMUSG00000040857		13.1631	14.4872	11.8865	12.1535	0.810048	-0.303921	0.120673	1	Erf
ENSMUSG00000019768		0.247598	0.286078	0.157619	0.191772	0.611401	-0.70981	0.120711	1	Esr1
ENSMUSG00000042249		0.756581	0.841131	1.17292	1.19208	1.37932	0.463962	0.121218	1	Grk3
ENSMUSG00000045538		11.2704	11.7875	8.98722	10.475	0.786519	-0.346446	0.121223	1	Ddx28
ENSMUSG00000038042		0.231046	0.26922	0.110653	0.113022	0.417011	-1.26184	0.121227	1	Ptpdc1
ENSMUSG00000037852		1.58455	2.02946	3.1556	2.47687	1.45294	0.538977	0.121444	1	Cpe
ENSMUSG00000061665		3.13899	3.43699	5.49311	3.88264	1.3242	0.405121	0.121467	1	Cd2ap
ENSMUSG00000095440		1.81091	2.07665	1.37675	1.60483	0.715893	-0.482184	0.121739	1	Fignl2
ENSMUSG00000022837		0.476642	0.549852	0.681731	1.0805	1.60662	0.684033	0.121822	1	Iqcb1
ENSMUSG00000038646		12.1606	15.4598	20.7343	16.7196	1.26428	0.338314	0.121991	1	Ramac
ENSMUSG00000021583		5.79055	6.94414	9.93453	7.43714	1.26969	0.344473	0.122159	1	Erap1
ENSMUSG00000040451		2.32827	2.41473	3.51903	2.89818	1.25692	0.329892	0.122234	1	Sgms1
ENSMUSG00000042042		4.34248	5.55229	7.73289	5.86672	1.28093	0.357189	0.12251	1	Csgalnact2
ENSMUSG00000040712		32.1429	35.3727	28.5942	31.4735	0.829425	-0.269817	0.122645	1	Camta2
ENSMUSG00000041202		0.0558517	0	0.254112	0.181687	6.9764	2.80248	0.122945	1	Pla2g2d
ENSMUSG00000008206		0.4801	0.591073	0.89336	0.707308	1.39218	0.477346	0.123106	1	Cers4
ENSMUSG00000049653		0.0368457	0.0370789	0.372532	0.205474	7.23635	2.85526	0.12316	1	Spatc1
ENSMUSG00000015488		5.96613	7.01125	5.08749	5.9669	0.795508	-0.330051	0.123544	1	Cacfd1
ENSMUSG00000043885		8.54325	10.4093	14.0218	10.9581	1.22757	0.295807	0.124073	1	Slc36a4
ENSMUSG00000026249		0.249432	0.16734	0.336255	0.428535	1.69735	0.763283	0.124212	1	Serpine2
ENSMUSG00000064215		108.068	93.0258	86.4265	90.5607	0.816447	-0.292569	0.124222	1	Ifi27
ENSMUSG00000022952		3.28685	3.44918	5.02957	3.92152	1.2342	0.303575	0.124401	1	Runx1
ENSMUSG00000041351		0.789183	0.803981	0.66	0.47994	0.663817	-0.591142	0.124435	1	Rap1gap
ENSMUSG00000026765		0.0240544	0.0968265	0.267525	0.268284	4.21602	2.07588	0.12449	1	Lypd6b
ENSMUSG00000047368		7.98172	10.0125	14.061	10.6037	1.27695	0.352702	0.124702	1	Abhd17b
ENSMUSG00000025558		0.0514267	0.0470474	0.160713	0.0782144	2.23946	1.16315	0.124737	1	Dock9
ENSMUSG00000028420		44.1771	47.2549	73.0122	53.1558	1.28137	0.357691	0.124748	1	Tmem38b
ENSMUSG00000041552		0.041689	0.125858	0.421501	0.174362	3.34655	1.74268	0.12485	1	Ptchd1
ENSMUSG00000041124		5.62081	7.25699	9.75783	7.60449	1.25702	0.33001	0.125079	1	Msantd4
ENSMUSG00000044583		30.9659	40.3035	51.1205	41.9018	1.2176	0.284044	0.125211	1	Tlr7
ENSMUSG00000002326		3.28748	3.37252	2.71071	2.66985	0.751493	-0.412169	0.125281	1	Gmpr2
ENSMUSG00000021703		0.450159	0.60401	1.01458	0.697321	1.51358	0.597969	0.125335	1	Serinc5
ENSMUSG00000029209		0.593333	0.541972	1.46744	0.780533	1.82875	0.870857	0.125608	1	Gnpda2
ENSMUSG00000007050		5.44503	5.17951	2.8129	4.91303	0.678611	-0.559343	0.125673	1	Lsm2
ENSMUSG00000021684		0.607306	0.696924	1.12032	0.960555	1.48548	0.570931	0.125806	1	Pde8b
ENSMUSG00000044708		0.185353	0.54792	0.855026	0.602956	1.87804	0.909225	0.125876	1	Kcnj10
ENSMUSG00000028331		2.17894	2.60907	2.03572	1.43557	0.67446	-0.568196	0.126131	1	Trmo
ENSMUSG00000026333		0.797471	0.917163	0.743463	0.490922	0.668876	-0.58019	0.126246	1	Gin1
ENSMUSG00000035067		0.0863016	0.121587	0.174512	0.296783	2.1306	1.09126	0.126305	1	Xkr6
ENSMUSG00000007039		8.21801	8.38872	6.36088	7.05335	0.752042	-0.411115	0.12682	1	Ddah2
ENSMUSG00000089844		0.66428	0.471871	0.276552	0.145272	0.3413	-1.55089	0.127027	1	A530032D15Rik
ENSMUSG00000034327		2.13808	2.64302	3.44274	3.29973	1.31603	0.396194	0.127051	1	Kctd9
ENSMUSG00000064179		0.76734	0.714996	1.69533	1.08299	1.73416	0.794241	0.12776	1	Tnnt1
ENSMUSG00000078137		0.0128858	0	0.117255	0.0479058	11.4112	3.51238	0.12805	1	Ankrd63
ENSMUSG00000032410		0.687549	0.735991	1.0734	0.914691	1.29855	0.376902	0.128224	1	Xrn1
ENSMUSG00000048490		0.54672	0.561183	0.912065	0.741884	1.38646	0.471405	0.128468	1	Nrip1
ENSMUSG00000023951		5.33553	7.09042	8.69039	7.9752	1.25281	0.325168	0.128686	1	Vegfa
ENSMUSG00000025268		14.5039	13.8951	10.5192	13.7141	0.79458	-0.331737	0.128694	1	Maged2
ENSMUSG00000049184		2.31522	3.28735	2.18049	1.88654	0.678573	-0.559423	0.128703	1	Purg
ENSMUSG00000021687		10.4442	12.1336	16.7518	12.9852	1.22554	0.293422	0.128719	1	Scamp1
ENSMUSG00000032060		0.381163	0.852388	0.256919	0.196814	0.346187	-1.53038	0.128726	1	Cryab
ENSMUSG00000027983		0.107543	0.0480993	0.229546	0.211014	2.59345	1.37487	0.128854	1	Cyp2u1
ENSMUSG00000026785		3.88634	3.71834	3.24466	3.03744	0.767097	-0.382518	0.129055	1	Pkn3
ENSMUSG00000044968		3.23005	3.42577	4.80261	4.47375	1.29663	0.374764	0.129155	1	Napepld
ENSMUSG00000021759		5.65529	4.53845	8.25106	6.45383	1.33322	0.414912	0.129618	1	Plpp1
ENSMUSG00000073889		17.162	18.8496	15.2696	16.5369	0.823263	-0.280574	0.129622	1	Il11ra1
ENSMUSG00000044991		4.85243	3.841	3.02144	3.74001	0.721382	-0.471165	0.129767	1	Shld1
ENSMUSG00000031357		22.3002	25.9536	35.0729	28.2545	1.22159	0.288755	0.130013	1	Syap1
ENSMUSG00000026858		1.60378	1.7955	1.31748	1.37881	0.739396	-0.435581	0.130215	1	Miga2
ENSMUSG00000045045		2.73552	3.16481	2.33303	2.31763	0.734871	-0.444437	0.130333	1	Lrfn4
ENSMUSG00000018199		0.938811	1.27508	1.80546	1.3424	1.32639	0.407505	0.130719	1	Ro60
ENSMUSG00000008730		7.78237	9.8415	13.6537	10.3484	1.269	0.343687	0.130772	1	Hipk1
ENSMUSG00000022123		0.0250251	0	0.101207	0.209332	11.1902	3.48417	0.130962	1	Scel
ENSMUSG00000054640		0.336386	0.469228	0.865419	0.523144	1.60598	0.683456	0.131091	1	Slc8a1
ENSMUSG00000022787		8.7191	8.23623	5.94633	7.72157	0.750405	-0.414258	0.131203	1	Wdr53
ENSMUSG00000058013		2.73775	3.08116	3.94478	3.82913	1.2447	0.315796	0.131257	1	Septin11
ENSMUSG00000038895		2.86677	2.52749	2.0905	2.2872	0.753437	-0.408442	0.13152	1	Zfp653
ENSMUSG00000017309		0.0228855	0	0.0694159	0.212706	11.146	3.47846	0.131558	1	Cd300lg
ENSMUSG00000021365		0.609087	0.82055	1.15219	1.05917	1.44524	0.531312	0.131588	1	Nedd9
ENSMUSG00000043257		5.72431	5.20257	4.80281	4.45685	0.786105	-0.347207	0.131592	1	Pigv
ENSMUSG00000025208		6.55223	6.179	4.87478	5.13234	0.730421	-0.453199	0.131627	1	Mrpl43
ENSMUSG00000026770		0.230326	0.198672	0.410301	0.438339	1.83544	0.876127	0.131627	1	Il2ra
ENSMUSG00000032412		303.723	305.883	398.751	380.644	1.18855	0.249207	0.13169	1	Atp1b3
ENSMUSG00000055980		0.0548011	0.0206805	0.00692591	0	0.0825148	-3.5992	0.131733	1	Irs1
ENSMUSG00000025150		11.1398	8.50271	7.01551	8.16011	0.715742	-0.482489	0.13176	1	Cbr2
ENSMUSG00000044595		0.571322	0.365869	0.262564	0.14482	0.399006	-1.32552	0.131822	1	Dnd1
ENSMUSG00000020877		1.37497	0.92245	0.52518	0.823566	0.543929	-0.87851	0.1319	1	Scrn2
ENSMUSG00000024786		0.305364	0.115236	0	0.0354769	0.0784228	-3.67258	0.132245	1	Majin
ENSMUSG00000039384		0.247092	0.269376	0.562105	0.593276	2.08446	1.05968	0.132319	1	Dusp10
ENSMUSG00000038459		7.57473	7.25316	11.1234	8.60751	1.23372	0.303012	0.132443	1	Abhd17c
ENSMUSG00000033157		2.36369	2.15777	1.91186	1.60059	0.720076	-0.47378	0.132455	1	Abhd10
ENSMUSG00000076437		7.08897	7.74689	5.54352	5.91956	0.72005	-0.473831	0.132458	1	Selenoh
ENSMUSG00000052917		0.403651	0.455853	0.725539	0.562751	1.39397	0.479196	0.13251	1	Senp7
ENSMUSG00000054874		7.91108	10.0342	7.26814	8.56943	0.825402	-0.27683	0.13272	1	Pcnx3
ENSMUSG00000022867		15.0488	16.4254	22.9633	17.9892	1.20941	0.274303	0.133237	1	Usp25
ENSMUSG00000019917		1.87309	2.33084	3.66543	2.58329	1.38376	0.468597	0.133405	1	Septin10
ENSMUSG00000029247		25.4023	29.5792	39.7858	31.696	1.21006	0.275081	0.13368	1	Paics
ENSMUSG00000025203		16.3702	18.9425	23.5635	22.1086	1.20528	0.269366	0.134271	1	Scd2
ENSMUSG00000024145		3.29672	3.76418	6.53817	4.83182	1.49728	0.582344	0.134289	1	Pigf
ENSMUSG00000029130		0.0185291	0.00932319	0.0749362	0.0861079	5.31751	2.41075	0.134566	1	Rnf32
ENSMUSG00000046159		0.0100172	0.0201612	0.0911521	0.0837931	5.45478	2.44752	0.134762	1	Chrm3
ENSMUSG00000049047		5.92758	6.41025	9.66058	7.10452	1.26216	0.3359	0.134961	1	Armcx3
ENSMUSG00000033439		0.224654	0.298009	0.629794	0.351166	1.74606	0.804107	0.135454	1	Trmt13
ENSMUSG00000020434		0.362767	0.29205	0.195615	0.0449557	0.336707	-1.57043	0.135609	1	4921536K21Rik
ENSMUSG00000050304		0.139609	0.374645	0.0470509	0	0.0851042	-3.55463	0.135626	1	Slc25a2
ENSMUSG00000004044		1.74624	1.65185	1.2712	1.24972	0.689026	-0.53737	0.135744	1	Cavin1
ENSMUSG00000079334		6.29555	5.89571	4.69858	5.50058	0.777996	-0.362165	0.136052	1	Naa80
ENSMUSG00000022111		5.46098	4.40959	7.55469	6.06338	1.27552	0.351086	0.136182	1	Uchl3
ENSMUSG00000090877		1.96651	2.60862	3.2987	3.44778	1.37887	0.46349	0.1364	1	Hspa1b
ENSMUSG00000032826		0.0141116	0.0372773	0.0695547	0.0409868	2.02552	1.01829	0.136553	1	Ank2
ENSMUSG00000052435		0.605683	0.761895	0.204127	0.281471	0.332463	-1.58874	0.136857	1	Cebpe
ENSMUSG00000022475		3.45875	4.32047	2.64385	3.69731	0.76321	-0.389848	0.136916	1	Hdac7
ENSMUSG00000031278		16.1085	17.3533	28.2966	19.6356	1.32981	0.411224	0.137188	1	Acsl4
ENSMUSG00000022325		3.82924	3.72059	2.92038	3.26755	0.762435	-0.391313	0.137221	1	Pop1
ENSMUSG00000020844		0.754205	0.856283	0.430155	0.557192	0.572646	-0.804284	0.137774	1	Nxn
ENSMUSG00000040220		4.13734	3.865	3.4254	3.22141	0.770987	-0.375221	0.137936	1	Gas8
ENSMUSG00000024013		13.6199	15.0487	13.4474	11.9613	0.824853	-0.277791	0.137988	1	Fgd2
ENSMUSG00000020257		6.18376	8.13151	10.4968	8.4191	1.23269	0.30181	0.138127	1	Wdr82
ENSMUSG00000001833		9.9684	11.9066	15.9102	12.4684	1.20786	0.272455	0.138282	1	Septin7
ENSMUSG00000051515		0.187725	0.220399	0.34797	0.814232	2.6736	1.41878	0.138823	1	Fam181b
ENSMUSG00000021476		2.46486	2.95068	2.31495	2.14977	0.768698	-0.379511	0.138866	1	Habp4
ENSMUSG00000068015		2.4135	2.26577	3.50471	2.86797	1.26279	0.33662	0.138911	1	Lrch1
ENSMUSG00000031954		60.6171	52.2787	49.8902	50.0632	0.821039	-0.284477	0.1391	1	Cfdp1
ENSMUSG00000044201		0.101871	0.11533	0.0257493	0.0236705	0.211913	-2.23845	0.139572	1	Cdc25c
ENSMUSG00000031898		0.184446	0.111368	0	0	0		0.140071	1	Dpep3
ENSMUSG00000045010		0.132482	0.0799925	0	0	0		0.140071	1	Gm4779
ENSMUSG00000029246		1.43099	1.8963	2.96526	2.02794	1.39833	0.483708	0.140112	1	Ppat
ENSMUSG00000022394		4.02483	4.52743	3.35561	3.93666	0.795662	-0.329773	0.140276	1	L3mbtl2
ENSMUSG00000027722		1.78873	2.01086	2.86755	2.65102	1.3526	0.43574	0.140387	1	Spata5
ENSMUSG00000019948		3.34826	3.40123	5.81248	4.13953	1.36763	0.451681	0.140628	1	Actr6
ENSMUSG00000066877		2.53082	3.26843	4.53478	3.52834	1.2963	0.374396	0.140649	1	Nck2
ENSMUSG00000060487		0.0814417	0.0364254	0.00914916	0.00841051	0.136497	-2.87305	0.140672	1	Samd5
ENSMUSG00000032667		21.4738	21.6784	30.9965	24.5436	1.1947	0.256648	0.140747	1	Pon2
ENSMUSG00000041702		1.11527	1.16446	1.67409	1.41865	1.26076	0.334288	0.140992	1	Btbd7
ENSMUSG00000034055		0.59045	0.704967	1.02195	0.995252	1.45242	0.538462	0.141158	1	Phka1
ENSMUSG00000025815		0.00989069	0.0298598	0.0900007	0.10112	4.56022	2.1891	0.141167	1	Dhtkd1
ENSMUSG00000044949		0.49516	1.24573	2.19028	1.55324	2.02631	1.01886	0.141525	1	Ubtd2
ENSMUSG00000026471		1.33004	1.71787	1.90595	2.40424	1.32376	0.404637	0.141649	1	Mr1
ENSMUSG00000013921		0.127345	0.0800941	0	0.0295896	0.133717	-2.90275	0.141711	1	Clip3
ENSMUSG00000072082		0.457737	0.727316	0.511515	0.320943	0.656253	-0.607677	0.142336	1	Ccnf
ENSMUSG00000052144		6.07795	7.12968	10.5227	7.64834	1.27972	0.355832	0.142588	1	Ppp4r2
ENSMUSG00000057103		0.419137	0.374924	0.894631	1.08211	2.31369	1.2102	0.142764	1	Nat8f1
ENSMUSG00000043439		2.84225	3.514	2.10737	2.74231	0.713818	-0.486372	0.142833	1	Epop
ENSMUSG00000026634		5.03671	5.64687	8.21394	6.10557	1.24591	0.317204	0.143377	1	Angel2
ENSMUSG00000059742		0.0493664	0.0538187	0.1331	0.0955891	2.05853	1.04162	0.143479	1	Kcnh7
ENSMUSG00000022912		6.43538	8.03345	11.2935	8.43073	1.26976	0.344557	0.143661	1	Pros1
ENSMUSG00000026155		2.22517	3.29717	4.71214	3.43606	1.37838	0.462969	0.143839	1	Smap1
ENSMUSG00000021109		13.216	13.4493	22.3633	15.5813	1.31969	0.4002	0.144001	1	Hif1a
ENSMUSG00000002409		3.88145	4.5843	3.57189	3.28351	0.754789	-0.405855	0.144046	1	Dyrk1b
ENSMUSG00000026235		0.0311089	0.0234793	0.0864956	0.108426	3.30939	1.72656	0.144084	1	Epha4
ENSMUSG00000022844		1.08503	1.16014	0.708497	0.756345	0.607771	-0.7184	0.14449	1	Pdia5
ENSMUSG00000054237		3.26691	3.4016	2.55842	2.8082	0.749474	-0.41605	0.144577	1	Fra10ac1
ENSMUSG00000038507		33.8824	26.5232	39.8847	40.2058	1.22742	0.295631	0.144584	1	Parp12
ENSMUSG00000036402		44.2188	42.0316	60.8117	49.7319	1.18866	0.249342	0.144625	1	Gng12
ENSMUSG00000020308		48.7877	43.3416	39.5251	42.106	0.822537	-0.281847	0.144673	1	Tpgs1
ENSMUSG00000033054		0.781969	1.39224	2.25022	1.46289	1.59909	0.67725	0.145302	1	Npat
ENSMUSG00000079427		3.82874	3.37302	2.89327	3.12759	0.776075	-0.365733	0.145508	1	Mthfsl
ENSMUSG00000030306		0	0.0367417	0.0516803	0.101803	4.05614	2.02011	0.145695	1	Tmtc1
ENSMUSG00000055963		0.19311	0.0883325	0.42599	0.293699	2.3382	1.2254	0.145696	1	Triqk
ENSMUSG00000043613		0.486912	0.069999	0.632953	0.775803	2.29243	1.19688	0.145936	1	Mmp3
ENSMUSG00000066278		2.94211	4.7462	5.69952	5.07238	1.31299	0.392859	0.14594	1	Vps37b
ENSMUSG00000006732		4.00778	3.14411	2.91926	2.82376	0.743151	-0.428273	0.146025	1	Mettl1
ENSMUSG00000015501		0.237402	0.16999	0.387738	0.284299	1.52064	0.604676	0.146743	1	Hivep2
ENSMUSG00000021876		13.354	14.6322	10.9871	12.8385	0.793995	-0.332798	0.147194	1	Rnase4
ENSMUSG00000053063		67.4534	62.4868	59.3666	58.4071	0.841495	-0.248974	0.147389	1	Clec12a
ENSMUSG00000037347		1.87402	1.40012	1.09091	1.13479	0.628936	-0.669015	0.147498	1	Chst7
ENSMUSG00000021067		2.92666	3.48394	6.03835	3.87011	1.43664	0.522697	0.148075	1	Sav1
ENSMUSG00000030322		0.391486	0.501407	0.935564	0.584381	1.58404	0.663605	0.14815	1	Mbd4
ENSMUSG00000078622		7.69543	8.99223	12.3719	9.47601	1.21823	0.284789	0.148292	1	Ccdc47
ENSMUSG00000027175		2.29529	2.63979	2.21938	1.93015	0.782975	-0.352961	0.14833	1	Tcp11l1
ENSMUSG00000026158		5.39168	5.1926	7.0211	6.79169	1.21232	0.277773	0.148383	1	Ogfrl1
ENSMUSG00000052056		6.26479	7.87541	11.1104	8.24093	1.27481	0.350278	0.148396	1	Zfp217
ENSMUSG00000016534		53.8506	62.6843	81.5101	66.9332	1.18588	0.245952	0.148519	1	Lamp2
ENSMUSG00000041638		3.72697	4.44052	3.56201	3.70906	0.830785	-0.267453	0.148666	1	Gcn1
ENSMUSG00000032399		666.201	623.777	555.491	615.534	0.843812	-0.245006	0.149077	1	Rpl4
ENSMUSG00000074227		0.219974	0.262873	0.139005	0.0766693	0.414714	-1.26981	0.149151	1	Spint2
ENSMUSG00000017548		5.66209	6.90889	10.3096	7.34636	1.30716	0.386441	0.149236	1	Suz12
ENSMUSG00000020471		7.13594	6.25022	5.47795	5.49628	0.760476	-0.395025	0.149284	1	Pold2
ENSMUSG00000000869		1.27624	2.41451	1.39358	0.806601	0.558257	-0.840999	0.149627	1	Il4
ENSMUSG00000034951		6.43479	7.97284	6.38873	6.31297	0.822948	-0.281127	0.149661	1	Cog7
ENSMUSG00000035095		0.190522	0.103238	0.0444528	0.040864	0.266928	-1.90548	0.149685	1	Fam167a
ENSMUSG00000052062		0	0	0.0337044	0.00885237	inf	inf	0.149732	1	Pard3b
ENSMUSG00000023473		0.540025	0.522541	0.304499	0.492265	0.69957	-0.51546	0.149737	1	Celsr3
ENSMUSG00000031216		4.56769	5.62825	7.24402	6.26747	1.23553	0.305136	0.149765	1	Stard8
ENSMUSG00000036853		7.69647	10.5814	15.1796	10.9987	1.33608	0.418006	0.150204	1	Mcoln3
ENSMUSG00000042804		0	0.0322507	0.0972072	0.134039	6.94291	2.79554	0.150274	1	Gpr153
ENSMUSG00000015619		0	0	0.0955211	0.0439047	inf	inf	0.150688	1	Gata3
ENSMUSG00000031789		0	0	0.0406182	0.0186695	inf	inf	0.150688	1	Cngb1
ENSMUSG00000004609		4.72342	4.77764	6.51967	5.93338	1.21808	0.28461	0.15098	1	Cd33
ENSMUSG00000044339		2.86504	2.93971	1.98795	1.87967	0.619565	-0.690673	0.150995	1	Alkbh2
ENSMUSG00000030763		4.49895	4.33311	5.52482	6.49654	1.26647	0.340812	0.151362	1	Lcmt1
ENSMUSG00000039480		1.80497	2.69761	4.35454	2.84029	1.49164	0.576901	0.151869	1	Nt5dc1
ENSMUSG00000022305		7.94576	11.7055	15.7636	12.0673	1.3234	0.404254	0.151957	1	Lrp12
ENSMUSG00000040774		32.5049	33.9648	47.0914	38.3571	1.19431	0.256175	0.152298	1	Cept1
ENSMUSG00000034930		0.0880361	0.206718	0.014835	0.0681864	0.268732	-1.89576	0.152578	1	Rtkn
ENSMUSG00000049606		0.501066	0.55376	0.827761	0.694403	1.34238	0.424788	0.152585	1	Zfp644
ENSMUSG00000058794		0.796597	0.611777	0.466289	0.370192	0.54855	-0.866306	0.152648	1	Nfe2
ENSMUSG00000007682		10.9764	13.6258	16.9789	14.7671	1.2033	0.266993	0.152887	1	Dio2
ENSMUSG00000030330		0.035322	0.0947881	0.166659	0.20792	2.72825	1.44798	0.153156	1	Ing4
ENSMUSG00000032932		3.25379	4.13217	6.44981	4.39571	1.36715	0.451167	0.153303	1	Hspa13
ENSMUSG00000057835		1.36574	1.46809	1.03563	0.807776	0.604446	-0.726315	0.153474	1	Zfp119a
ENSMUSG00000020472		3.68457	4.28681	3.22677	3.50095	0.787535	-0.344584	0.153935	1	Zkscan17
ENSMUSG00000015766		0.106466	0.183669	0.107644	0.0565448	0.528713	-0.919444	0.15414	1	Eps8
ENSMUSG00000020134		5.01828	4.19394	6.85202	5.50815	1.24123	0.311775	0.154574	1	Peli1
ENSMUSG00000022124		5.64635	5.71914	10.9584	6.8451	1.45133	0.53738	0.154908	1	Fbxl3
ENSMUSG00000037315		0.793644	0.955979	0.75379	0.514112	0.67405	-0.569073	0.155087	1	Jade3
ENSMUSG00000018012		11.6265	10.2863	8.62039	9.54534	0.769767	-0.377506	0.15509	1	Rac3
ENSMUSG00000033960		0.411245	0.500065	0.407131	0.215001	0.63383	-0.657832	0.155656	1	Jcad
ENSMUSG00000054728		0.0764807	0.070551	0.00644388	0.0414655	0.306222	-1.70735	0.155887	1	Phactr1
ENSMUSG00000009376		8.85852	10.4824	15.9419	11.2205	1.3062	0.385371	0.155892	1	Met
ENSMUSG00000039795		1.14941	1.11645	1.90992	1.37485	1.34363	0.426136	0.15604	1	Zfand1
ENSMUSG00000060336		0.246341	0.405654	0.113211	0.1457	0.373417	-1.42114	0.156066	1	Zfp937
ENSMUSG00000033400		2.555	3.45669	4.0736	3.75303	1.21655	0.28279	0.156289	1	Agl
ENSMUSG00000035762		1.31037	1.28846	2.6295	1.58978	1.503	0.587844	0.15638	1	Tmem161b
ENSMUSG00000032185		5.43497	6.02799	5.0513	4.89546	0.808216	-0.307186	0.156677	1	Carm1
ENSMUSG00000008348		101.524	91.2937	70.9485	92.1862	0.786877	-0.345789	0.156998	1	Ubc
ENSMUSG00000087679		15.4135	16.7295	14.2576	14.0444	0.819897	-0.286485	0.157273	1	Tmem250-ps
ENSMUSG00000103088		0.0401181	0	0.121685	0.0994323	4.93333	2.30256	0.157365	1	Pcdhgb6
ENSMUSG00000027708		3.23497	3.84226	5.02545	4.27776	1.2246	0.292312	0.15742	1	Dcun1d1
ENSMUSG00000019857		1.58402	1.43811	1.16634	1.08818	0.692043	-0.531065	0.157502	1	Asf1a
ENSMUSG00000041974		1.63082	2.18516	3.14284	2.26941	1.32243	0.403197	0.157512	1	Spidr
ENSMUSG00000027962		0.225976	0.291364	0.514069	0.360988	1.57564	0.655941	0.157545	1	Vcam1
ENSMUSG00000003848		10.9787	10.3972	9.17438	9.58603	0.815568	-0.294123	0.157831	1	Nob1
ENSMUSG00000031107		1.43879	1.58259	2.60494	2.30134	1.51108	0.595582	0.15791	1	Rbmx2
ENSMUSG00000059498		159.12	173.707	151.65	150.91	0.84665	-0.240162	0.158087	1	Fcgr3
ENSMUSG00000047067		9.77225	8.25104	7.2777	7.48765	0.759582	-0.396722	0.158197	1	Dusp28
ENSMUSG00000020785		0	0.0169083	0.135902	0.0624652	11.2601	3.49314	0.158419	1	Camkk1
ENSMUSG00000032344		1.50294	2.00132	2.6247	2.4128	1.34287	0.425322	0.158647	1	Cgas
ENSMUSG00000034028		0.0128067	0	0.0776902	0.071418	10.4314	3.38287	0.158775	1	Cd226
ENSMUSG00000045775		0.237072	0.61347	0.205452	0.173126	0.420203	-1.25084	0.158913	1	Slc16a5
ENSMUSG00000020948		1.71764	1.90223	2.96712	2.08579	1.29667	0.374811	0.159384	1	Klhl28
ENSMUSG00000028019		0.824666	0.941362	1.76713	1.07535	1.49425	0.579424	0.159385	1	Pdgfc
ENSMUSG00000027524		0	0.0153256	0.0923858	0.0849272	11.1654	3.48097	0.159813	1	Edn3
ENSMUSG00000028572		0	0.00757803	0.045682	0.0419939	11.1654	3.48097	0.159813	1	Hook1
ENSMUSG00000066324		2.72837	3.2755	5.08154	3.50569	1.33041	0.411871	0.159825	1	Bpnt2
ENSMUSG00000038618		2.84981	2.92637	1.96989	2.40546	0.705873	-0.50252	0.159835	1	Rassf7
ENSMUSG00000035268		7.66095	8.37295	10.9836	10.0385	1.22025	0.287183	0.159898	1	Pkig
ENSMUSG00000024535		6.83506	6.36501	5.87921	5.26234	0.783098	-0.352735	0.160535	1	Snx24
ENSMUSG00000019951		4.22559	4.5936	7.26226	5.07473	1.29894	0.37734	0.160757	1	Uhrf1bp1l
ENSMUSG00000028114		2.11916	2.5319	2.13406	1.81268	0.790591	-0.338996	0.160863	1	Mettl14
ENSMUSG00000071847		0.0388933	0.0538167	0.142548	0.0768161	2.20237	1.13906	0.160987	1	Apcdd1
ENSMUSG00000042842		0.0553826	0.195066	0.839927	0.257372	4.12344	2.04385	0.161213	1	Serpinb6b
ENSMUSG00000028252		2.52265	2.85902	4.51918	3.1186	1.31872	0.399134	0.161435	1	Ccnc
ENSMUSG00000024063		2.04762	2.21758	3.56875	2.61	1.34556	0.428203	0.16199	1	Lbh
ENSMUSG00000033209		0.0254315	0.0563033	0.107994	0.0945474	2.33443	1.22307	0.162903	1	Ttc28
ENSMUSG00000027828		40.117	43.5286	59.2623	47.2913	1.18411	0.243801	0.163083	1	Ssr3
ENSMUSG00000028842		1.39103	1.85629	2.38478	1.90417	1.2324	0.301474	0.163172	1	Ago3
ENSMUSG00000050578		2.81202	1.8158	3.76713	3.1363	1.37401	0.458396	0.163346	1	Mmp13
ENSMUSG00000036887		147.379	123.644	111.864	123.544	0.805721	-0.311648	0.163365	1	C1qa
ENSMUSG00000021880		1.05688	0.992663	1.73346	1.59351	1.50662	0.591313	0.163808	1	Rnase6
ENSMUSG00000094870		3.51607	3.82522	6.08049	4.22689	1.30369	0.382601	0.163841	1	Zfp131
ENSMUSG00000026632		1.4614	1.06339	0.886536	0.856756	0.638128	-0.648081	0.164473	1	Tatdn3
ENSMUSG00000060591		58.0475	44.3644	42.3492	41.5078	0.75751	-0.400664	0.164482	1	Ifitm2
ENSMUSG00000047264		9.66994	9.96221	7.68737	9.2247	0.802689	-0.317087	0.164579	1	Zfp358
ENSMUSG00000027366		17.4576	18.6593	25.6903	20.3375	1.1842	0.243919	0.1646	1	Sppl2a
ENSMUSG00000020358		42.7341	49.9605	64.0134	54.1578	1.18723	0.247596	0.164615	1	Hnrnpab
ENSMUSG00000037613		3.41488	3.85014	4.55557	5.26045	1.26069	0.334208	0.164791	1	Tnfrsf23
ENSMUSG00000032519		8.77886	9.2245	7.30825	8.24414	0.804821	-0.313261	0.165019	1	Slc25a38
ENSMUSG00000098176		2.5695	2.97607	2.18127	2.14035	0.726503	-0.460959	0.165132	1	Ccdc166
ENSMUSG00000035107		0.641215	0.915386	1.68861	0.984037	1.60002	0.678088	0.165204	1	Dcbld2
ENSMUSG00000024206		0.0342704	0.0172436	0.0866236	0.103519	3.39562	1.76368	0.165261	1	Rfx2
ENSMUSG00000033257		1.60303	1.78269	2.17017	2.33335	1.24005	0.310402	0.165426	1	Ttll4
ENSMUSG00000037071		1.12676	0.992155	1.34636	1.77318	1.36887	0.452988	0.165497	1	Scd1
ENSMUSG00000029186		1.56594	2.12908	4.37924	2.36896	1.6994	0.765029	0.165639	1	Pi4k2b
ENSMUSG00000027582		3.15193	3.60899	2.36476	3.33323	0.787872	-0.343967	0.165713	1	Zgpat
ENSMUSG00000024498		3.68191	4.73021	5.66786	5.29442	1.2167	0.282976	0.165812	1	Tcerg1
ENSMUSG00000019826		2.20082	2.71921	1.74304	2.30688	0.77021	-0.376677	0.165827	1	Zbtb24
ENSMUSG00000039109		0.167257	0.317929	0.413372	0.44909	1.67336	0.74275	0.165837	1	F13a1
ENSMUSG00000030166		1.73147	1.59996	1.28819	1.39674	0.748823	-0.417303	0.166597	1	Rad52
ENSMUSG00000029534		4.80763	4.14093	4.09036	3.83739	0.821083	-0.284399	0.166674	1	St7
ENSMUSG00000024975		1.81819	2.35247	1.93931	1.29991	0.723265	-0.467403	0.166702	1	Pdcd4
ENSMUSG00000025701		1.23567	1.73474	2.00511	2.29694	1.35672	0.440118	0.166859	1	Alox5
ENSMUSG00000033902		1.61497	1.90711	2.48257	2.31277	1.26919	0.343904	0.166988	1	Mapkbp1
ENSMUSG00000037411		0.0646416	0.130101	0.19607	0.33044	2.5566	1.35423	0.167012	1	Serpine1
ENSMUSG00000024663		12.6133	15.4394	13.1154	12.2598	0.843798	-0.24503	0.167297	1	Rab3il1
ENSMUSG00000032030		1.62636	2.04581	2.69145	2.28164	1.26292	0.336761	0.167405	1	Cul5
ENSMUSG00000055480		0.123683	0.217815	0.390784	0.24428	1.74039	0.799412	0.167582	1	Zfp458
ENSMUSG00000026938		2.37057	1.33041	2.94989	3.09307	1.5032	0.588036	0.167953	1	Fcna
ENSMUSG00000028393		8.00129	7.74871	6.12657	7.06328	0.779175	-0.35998	0.16812	1	Alad
ENSMUSG00000020483		33.8143	41.5159	51.1551	44.8973	1.18889	0.249614	0.168358	1	Dynll2
ENSMUSG00000032235		1.09308	1.20593	1.11336	0.745029	0.750539	-0.414002	0.168431	1	Ice2
ENSMUSG00000063412		17.5318	14.8164	15.1442	11.7068	0.76781	-0.381179	0.16845	1	Gm10131
ENSMUSG00000107023		0.172001	0.098908	0.0993731	0.0548102	0.521447	-0.939407	0.168454	1	Gm42715
ENSMUSG00000002781		1.98294	2.35602	1.8027	1.86625	0.789025	-0.341857	0.1686	1	Tmem143
ENSMUSG00000001120		0.662042	1.03158	0.410255	0.655022	0.591914	-0.75654	0.169	1	Pcbp3
ENSMUSG00000029474		6.23556	6.3602	8.84345	7.69678	1.2201	0.287003	0.1691	1	Rnf34
ENSMUSG00000001105		21.646	25.7923	19.2691	22.4472	0.821411	-0.283824	0.169368	1	Ift20
ENSMUSG00000078350		0.0543636	0.0547076	0.010993	0	0.0921685	-3.43958	0.169405	1	Smim1
ENSMUSG00000015749		6.14784	8.27256	10.4248	8.58734	1.23072	0.299502	0.169443	1	Anp32e
ENSMUSG00000030882		0.0290739	0.0668752	0.0881865	0.11967	2.04946	1.03524	0.16947	1	Dnhd1
ENSMUSG00000014226		31.3713	32.361	44.0134	37.61	1.19003	0.251001	0.16947	1	Cacybp
ENSMUSG00000027671		6.38305	6.8614	9.61528	7.85024	1.2258	0.293724	0.169574	1	Actl6a
ENSMUSG00000049588		2.88106	2.5582	2.43315	1.63816	0.69222	-0.530698	0.169646	1	Ccdc69
ENSMUSG00000022800		3.47515	4.82758	6.86486	4.95021	1.32769	0.408922	0.169721	1	Fyttd1
ENSMUSG00000039431		0.0984427	0.056609	0.184844	0.248346	2.57842	1.36648	0.170152	1	Mtmr7
ENSMUSG00000017697		2.44043	1.73171	1.42351	1.5703	0.663608	-0.591597	0.170362	1	Ada
ENSMUSG00000058056		0.474713	0.49609	0.707638	0.7297	1.37821	0.462795	0.170398	1	Palld
ENSMUSG00000100235		0.765682	0.782955	0.524424	0.573912	0.660256	-0.598902	0.171274	1	Gm28557
ENSMUSG00000041560		37.8399	33.0982	27.8871	33.7017	0.806584	-0.310103	0.171298	1	Nop53
ENSMUSG00000025626		1.57812	1.74238	3.55584	2.02831	1.55952	0.641104	0.171526	1	Phf6
ENSMUSG00000067851		4.60457	6.0539	7.40292	6.29087	1.19911	0.261969	0.171648	1	Arfgef1
ENSMUSG00000072596		0.348471	0.263007	0.616569	2.10523	4.15514	2.0549	0.171897	1	Ear2
ENSMUSG00000050079		1.24697	1.46003	1.99421	1.6305	1.24667	0.318077	0.172019	1	Rspry1
ENSMUSG00000025793		37.5364	40.226	33.7465	36.6642	0.843622	-0.245331	0.172342	1	Hgs
ENSMUSG00000030774		24.7183	25.2424	23.2249	22.0438	0.842503	-0.247246	0.172639	1	Pak1
ENSMUSG00000047409		1.21896	1.27526	1.04941	0.886164	0.72119	-0.471549	0.172819	1	Ctdspl
ENSMUSG00000021171		1.71272	2.44746	3.00617	2.54061	1.24624	0.317578	0.172824	1	Esyt2
ENSMUSG00000040631		1.62029	1.54799	1.36864	0.991262	0.690183	-0.53495	0.17313	1	Dok4
ENSMUSG00000020132		15.6253	16.1738	22.2981	18.3639	1.18788	0.248387	0.173256	1	Rab21
ENSMUSG00000036478		34.3581	47.7774	58.289	48.7721	1.21765	0.284097	0.173315	1	Btg1
ENSMUSG00000021508		0.274276	0.138006	0.0693273	0	0.151893	-2.71887	0.173389	1	Cxcl14
ENSMUSG00000008682		668.146	592.391	554.859	598.226	0.84924	-0.235755	0.173508	1	Rpl10
ENSMUSG00000029054		0.021787	0.175399	0	0	0		0.173533	1	Gabrd
ENSMUSG00000049134		0.0113742	0.0915694	0	0	0		0.173533	1	Nrap
ENSMUSG00000024234		3.27438	2.8883	2.69752	2.59246	0.796073	-0.329028	0.173643	1	Mtpap
ENSMUSG00000022601		1.14499	1.01668	1.92375	1.28329	1.37193	0.45621	0.173643	1	Zbtb11
ENSMUSG00000020956		2.35798	2.25122	3.05649	3.48406	1.3198	0.400323	0.173908	1	Dtd2
ENSMUSG00000090035		2.1909	2.3534	4.09427	2.65405	1.37778	0.462345	0.174026	1	Galnt4
ENSMUSG00000031916		15.0887	14.4637	12.5241	14.0114	0.835062	-0.260044	0.174096	1	Cog8
ENSMUSG00000025860		3.79703	4.89947	7.01591	5.05384	1.29314	0.370884	0.174113	1	Xiap
ENSMUSG00000035285		0.6324	0.545487	0.304473	0.279892	0.459737	-1.12112	0.174207	1	Nat14
ENSMUSG00000000093		0.0518238	0.225991	0.0349313	0.0160556	0.173648	-2.52577	0.174292	1	Tbx2
ENSMUSG00000075122		3.09552	3.35342	4.32693	4.46497	1.26992	0.344732	0.174938	1	Cd80
ENSMUSG00000037363		0.199042	0.304807	0.157495	0.136737	0.546636	-0.871349	0.175254	1	Letm2
ENSMUSG00000059606		0.412633	0.415244	1.00127	1.38065	2.68278	1.42373	0.175256	1	Rnase2b
ENSMUSG00000024347		0.0392713	0.144906	0.0132352	0.0243334	0.194756	-2.36026	0.175328	1	Psd2
ENSMUSG00000032298		3.51521	3.77329	5.07727	5.32079	1.32885	0.41018	0.175546	1	Neil1
ENSMUSG00000004951		0.303772	0.427971	0.122853	0	0.154489	-2.69442	0.175581	1	Hspb1
ENSMUSG00000061130		5.90472	6.98645	9.11785	7.66108	1.21233	0.277781	0.175792	1	Ppm1b
ENSMUSG00000058163		3.08161	3.18272	4.36196	4.17563	1.26761	0.342109	0.176741	1	Gm5431
ENSMUSG00000023087		0.664108	0.656482	1.00421	0.879436	1.32458	0.40554	0.176768	1	Noct
ENSMUSG00000029569		7.58105	8.3324	13.3945	9.12492	1.31402	0.393991	0.176773	1	Tmem168
ENSMUSG00000051517		1.00689	1.27246	1.01802	0.54409	0.636803	-0.65108	0.176816	1	Arhgef39
ENSMUSG00000026667		9.40223	11.7883	15.0098	12.0301	1.18935	0.250169	0.177182	1	Uhmk1
ENSMUSG00000044847		1.49484	1.45546	1.13844	1.25403	0.754284	-0.406821	0.177246	1	Lsm11
ENSMUSG00000053799		6.23791	6.81406	8.97018	8.15587	1.22116	0.288246	0.177261	1	Exoc6
ENSMUSG00000029823		5.31311	6.71863	8.76271	6.85565	1.20985	0.27483	0.177593	1	Luc7l2
ENSMUSG00000036256		1.55429	1.40771	1.93815	3.12998	1.59436	0.672973	0.178053	1	Igfbp7
ENSMUSG00000018800		0.125965	0.176365	0.321165	0.208702	1.63405	0.708449	0.178421	1	Abca5
ENSMUSG00000047749		0.057501	0.192883	0.019379	0.0534433	0.278137	-1.84613	0.178698	1	Zc3hav1l
ENSMUSG00000003032		1.25317	2.12939	2.22249	2.90229	1.42563	0.511602	0.178772	1	Klf4
ENSMUSG00000073791		0.103107	0.1297	0.390929	0.311452	2.81206	1.49163	0.178808	1	Efcab7
ENSMUSG00000026970		13.8597	16.9304	24.3926	17.594	1.26928	0.344015	0.179017	1	Rbms1
ENSMUSG00000006360		16.8682	17.362	16.3326	14.1714	0.828109	-0.272107	0.179162	1	Crip1
ENSMUSG00000023971		14.4878	14.6334	11.8322	13.8388	0.820918	-0.28469	0.179347	1	Rrp36
ENSMUSG00000031245		3.75697	2.80296	5.04286	4.39492	1.32909	0.410443	0.179595	1	Hmgn5
ENSMUSG00000029253		2.05679	2.61803	3.05749	3.25498	1.26189	0.335587	0.179635	1	Cenpc1
ENSMUSG00000032322		53.4465	44.5847	40.0321	45.0388	0.805023	-0.312898	0.179713	1	Pstpip1
ENSMUSG00000018923		42.517	38.7485	31.9074	39.5724	0.817949	-0.289918	0.17973	1	Med11
ENSMUSG00000020630		9.2043	7.04441	7.07754	6.34855	0.763871	-0.388599	0.179757	1	Rnaseh1
ENSMUSG00000022070		0.692868	0.917438	1.06923	1.34444	1.40369	0.48922	0.179808	1	Bora
ENSMUSG00000034168		6.67952	8.36763	9.50421	10.0155	1.21183	0.277189	0.179909	1	Irf2bpl
ENSMUSG00000052299		3.09835	3.18224	4.69085	3.57737	1.222	0.28925	0.180232	1	Ltn1
ENSMUSG00000040747		283.739	315.532	428.917	331.994	1.1805	0.239395	0.180444	1	Cd53
ENSMUSG00000018363		4.12705	4.5112	6.23849	5.08294	1.21864	0.285271	0.180456	1	Smurf2
ENSMUSG00000030272		32.5506	32.1236	29.3069	29.8249	0.850096	-0.234303	0.180865	1	Camk1
ENSMUSG00000037960		118.999	114.545	96.0462	116.514	0.847076	-0.239436	0.180964	1	Card19
ENSMUSG00000070420		3.9311	5.78684	3.90888	3.98585	0.760932	-0.394161	0.180999	1	Zscan25
ENSMUSG00000000902		4.84198	5.6834	4.5122	4.85269	0.830309	-0.268279	0.181002	1	Smarcb1
ENSMUSG00000034248		12.9312	13.8191	17.1343	16.8436	1.18239	0.241708	0.181083	1	Slc25a37
ENSMUSG00000034647		1.35773	1.6781	2.34933	1.73196	1.25185	0.324059	0.181143	1	Ankrd12
ENSMUSG00000003226		4.99905	6.03038	8.9477	6.30922	1.28704	0.36406	0.181399	1	Ranbp2
ENSMUSG00000056220		3.89097	4.4186	5.77714	5.0921	1.2179	0.284394	0.181486	1	Pla2g4a
ENSMUSG00000001289		123.658	109.925	103.491	109.67	0.847129	-0.239346	0.181604	1	Pfdn5
ENSMUSG00000070699		3.63008	3.02518	2.37035	3.09275	0.762409	-0.391362	0.181616	1	Sars2
ENSMUSG00000024268		0.0875746	0.0440644	0.191843	0.115309	2.13445	1.09387	0.182084	1	Celf4
ENSMUSG00000029156		3.43178	4.62022	5.86104	4.91372	1.24933	0.32115	0.182199	1	Sgcb
ENSMUSG00000013736		5.5924	5.84204	7.53422	7.41407	1.21644	0.282668	0.182281	1	Trnt1
ENSMUSG00000046408		0.864189	0.998496	1.39152	1.7849	1.59324	0.671959	0.182511	1	1700067K01Rik
ENSMUSG00000019992		2.48795	2.62151	4.26149	3.21013	1.35789	0.441364	0.182922	1	Mtfr2
ENSMUSG00000031767		1.1038	1.38006	1.07091	0.891191	0.736463	-0.441315	0.183001	1	Nudt7
ENSMUSG00000062906		4.94947	5.5964	4.40446	4.63466	0.799171	-0.323424	0.183139	1	Hdac10
ENSMUSG00000022574		2.2447	2.17823	1.43196	1.8876	0.699104	-0.51642	0.183273	1	Naprt
ENSMUSG00000018405		5.54741	6.11	4.70341	5.23715	0.795055	-0.330873	0.183358	1	Mrm1
ENSMUSG00000043372		2.40204	2.25786	1.7614	1.79093	0.708143	-0.497888	0.183454	1	Hexim2
ENSMUSG00000009378		0.0450631	0	0.182246	0.0558442	4.69514	2.23117	0.183506	1	Slc16a12
ENSMUSG00000041949		0.444681	0.528044	0.287743	0.388503	0.650125	-0.62121	0.183697	1	Tango6
ENSMUSG00000027009		1.68044	1.80832	2.58251	2.00334	1.22137	0.288502	0.183775	1	Itga4
ENSMUSG00000020300		6.54013	7.60091	16.1284	8.67459	1.62733	0.702511	0.183778	1	Cpeb4
ENSMUSG00000070822		0.0882014	0.0887596	0.267531	0.204943	2.4775	1.30888	0.183935	1	Zscan18
ENSMUSG00000048965		3.98043	4.50842	5.64098	5.6809	1.24314	0.313989	0.184051	1	Mrgpre
ENSMUSG00000022329		3.81113	4.0002	3.85328	2.99943	0.814793	-0.295495	0.184093	1	Stk3
ENSMUSG00000031299		6.24029	8.81194	11.7367	8.91817	1.2812	0.3575	0.184243	1	Pdha1
ENSMUSG00000033083		0.41617	0.591252	0.849797	0.682593	1.42102	0.506928	0.184415	1	Tbc1d4
ENSMUSG00000027806		1.92749	1.93408	3.01332	2.17979	1.24724	0.318743	0.184801	1	Tsc22d2
ENSMUSG00000025967		192.712	170.207	164.704	169.043	0.853342	-0.228804	0.184901	1	Eef1b2
ENSMUSG00000069305		2.76771	1.46591	0.441841	1.3539	0.39326	-1.34645	0.184985	1	H4c18
ENSMUSG00000003184		22.8022	20.6024	18.9697	20.2797	0.839739	-0.251987	0.185059	1	Irf3
ENSMUSG00000000253		0.862853	1.43814	1.49943	2.18034	1.50561	0.590352	0.185302	1	Gmpr
ENSMUSG00000051989		17.0772	18.0283	15.8326	14.3148	0.798675	-0.324319	0.185918	1	Smim11
ENSMUSG00000020156		2.35776	2.71337	2.06599	2.37118	0.816682	-0.292154	0.186076	1	Pwwp3a
ENSMUSG00000090112		0.601172	0.766304	1.49929	0.836055	1.58762	0.666863	0.18612	1	Shprh
ENSMUSG00000003410		0.0454555	0.0182973	0	0	0		0.186146	1	Elavl3
ENSMUSG00000024670		0.0393058	0.0158218	0	0	0		0.186146	1	Cd6
ENSMUSG00000038776		11.339	14.1908	16.336	16.9577	1.21808	0.284613	0.186385	1	Ephx1
ENSMUSG00000053137		1.93099	1.52836	1.2065	1.39141	0.696135	-0.52256	0.187208	1	Mapk11
ENSMUSG00000020312		0.2886	0.243958	0.163403	0.128752	0.507528	-0.978439	0.18733	1	Shc2
ENSMUSG00000036561		1.88349	2.33385	1.74845	1.89386	0.806816	-0.309688	0.18748	1	Ppp6r2
ENSMUSG00000014554		4.99906	4.86665	4.10666	4.48216	0.809703	-0.304535	0.187591	1	Dguok
ENSMUSG00000021879		0.0208636	0.0157467	0	0	0		0.187735	1	Dnah12
ENSMUSG00000032480		5.16277	5.53983	4.39662	5.21523	0.837382	-0.256043	0.187879	1	Dhx30
ENSMUSG00000003644		49.7365	51.7537	45.7205	47.3479	0.853585	-0.228394	0.187925	1	Rps6ka1
ENSMUSG00000041298		0.346131	0.450415	0.711985	0.488105	1.40343	0.488952	0.188103	1	Katnal1
ENSMUSG00000027603		0.115143	0.0193119	0	0	0		0.188185	1	Ggt7
ENSMUSG00000027371		3.89613	4.43781	3.41976	3.06408	0.72453	-0.464883	0.188451	1	Fahd2a
ENSMUSG00000022514		0.275694	0.177561	0.406965	0.322862	1.48247	0.568004	0.188524	1	Il1rap
ENSMUSG00000040751		27.292	34.4391	28.6328	27.454	0.848199	-0.237526	0.188582	1	Lat2
ENSMUSG00000031879		16.9401	29.4667	33.9607	31.4353	1.32278	0.40357	0.188665	1	Ciao2b
ENSMUSG00000019761		0.26667	0.417444	0.479322	0.991406	2.02724	1.01952	0.189303	1	Krt10
ENSMUSG00000051726		0.0392385	0.0526491	0	0	0		0.189349	1	Kcnf1
ENSMUSG00000005610		100.519	106.803	148.988	114.5	1.18053	0.239436	0.189442	1	Eif4g2
ENSMUSG00000033423		16.852	16.183	13.5633	16.0306	0.833539	-0.262678	0.189533	1	Eri3
ENSMUSG00000025736		2.63355	2.92438	4.24652	3.56606	1.30773	0.38706	0.189629	1	Jmjd8
ENSMUSG00000025494		0.0823368	0.269288	0.0416237	0.0573949	0.267837	-1.90057	0.189929	1	Sigirr
ENSMUSG00000045954		0.0820134	0.26823	0.0414602	0.0571695	0.267837	-1.90057	0.189929	1	Cavin2
ENSMUSG00000022003		7.85198	9.36341	12.1507	10.0362	1.20041	0.263526	0.189949	1	Slc25a30
ENSMUSG00000054932		2.38053	2.05871	2.97097	3.24968	1.30048	0.379044	0.189949	1	Afp
ENSMUSG00000042050		0.973163	0.839418	0.66376	0.775277	0.73717	-0.439931	0.189977	1	Dync2i1
ENSMUSG00000022802		0.365571	0.571189	0.350161	0.295067	0.644826	-0.633019	0.190194	1	Lmln
ENSMUSG00000075012		0.039973	0.040226	0.181868	0.167185	4.04474	2.01605	0.190198	1	Fjx1
ENSMUSG00000034205		0.0231777	0.0583109	0	0	0		0.190991	1	Loxl2
ENSMUSG00000071722		0.0300205	0.0755261	0	0	0		0.190991	1	Spin4
ENSMUSG00000069539		2.74765	3.1645	4.15765	3.51646	1.20848	0.273188	0.191743	1	Scyl2
ENSMUSG00000001604		1.83439	1.98107	2.44275	3.57622	1.47359	0.559336	0.191909	1	Tcea3
ENSMUSG00000069763		0.0354486	0.178365	0.215044	0.527154	3.33314	1.73688	0.192009	1	Tmem100
ENSMUSG00000029359		0.27559	0.0396192	0	0	0		0.192017	1	Tesc
ENSMUSG00000027263		1.52957	2.45529	2.91946	2.53813	1.28312	0.359656	0.192024	1	Tubgcp4
ENSMUSG00000052369		21.0765	19.9927	17.719	19.1826	0.83524	-0.259738	0.192075	1	Tmem106c
ENSMUSG00000024695		8.30721	9.06556	12.578	9.60062	1.18637	0.246549	0.192453	1	Zfp91
ENSMUSG00000024575		0	0	0.0810544	0.0248369	inf	inf	0.192458	1	Pde6a
ENSMUSG00000038721		0	0	0.246103	0.0754114	inf	inf	0.192458	1	Hoxb7
ENSMUSG00000011752		186.87	218.584	259.872	247.146	1.16569	0.221189	0.192501	1	Pgam1
ENSMUSG00000042686		0.0125326	0.0756712	0	0	0		0.192659	1	Jph1
ENSMUSG00000026170		11.6743	15.2291	11.2205	12.5116	0.825048	-0.27745	0.192708	1	Cyp27a1
ENSMUSG00000055401		16.3477	13.3665	12.8842	13.1893	0.813066	-0.298556	0.192767	1	Fbxo6
ENSMUSG00000037369		1.53176	1.85726	2.56857	1.98619	1.25152	0.323685	0.192915	1	Kdm6a
ENSMUSG00000061536		1.93472	2.65775	1.99751	1.90285	0.794055	-0.332689	0.193041	1	Sec22c
ENSMUSG00000054072		0.516334	0.270625	0.619927	0.659859	1.49564	0.580759	0.193085	1	Iigp1
ENSMUSG00000004561		3.50266	4.15993	2.8076	3.69542	0.793474	-0.333746	0.193136	1	Mettl17
ENSMUSG00000022434		1.40205	1.99563	2.72018	2.01924	1.30232	0.381088	0.193224	1	Fam118a
ENSMUSG00000085957		0.278252	0.0311126	0	0	0		0.193256	1	Syna
ENSMUSG00000037640		0.634589	0.773839	1.16999	0.860427	1.34204	0.424426	0.193293	1	Zfp60
ENSMUSG00000020834		0.923484	0.929328	0.515144	0.591943	0.556319	-0.846016	0.193649	1	Dhrs13
ENSMUSG00000063704		0	0	0.123548	0.0681439	inf	inf	0.193675	1	Mapk15
ENSMUSG00000064037		3.29714	2.98058	2.6233	2.87897	0.814113	-0.296699	0.193716	1	Gpn1
ENSMUSG00000020935		6.69018	6.18997	5.20321	5.83087	0.796199	-0.328798	0.193985	1	Dcakd
ENSMUSG00000009185		9.43856	12.4588	8.42754	8.43073	0.719572	-0.47479	0.193993	1	Ccl8
ENSMUSG00000048120		6.39848	9.72623	6.91187	6.57295	0.783311	-0.352343	0.194246	1	Entpd1
ENSMUSG00000056268		1.036	1.01657	1.5565	1.15487	1.22486	0.292618	0.194404	1	Dennd1b
ENSMUSG00000028696		1.38475	0.859825	2.05541	1.58825	1.49328	0.578486	0.194562	1	Ipp
ENSMUSG00000026490		0.107685	0.0849358	0.197154	0.124431	1.53984	0.622776	0.194664	1	Cdc42bpa
ENSMUSG00000038060		0	0	0.0378318	0.0347775	inf	inf	0.194906	1	Dlec1
ENSMUSG00000039579		0	0	0.0206372	0.0189711	inf	inf	0.194906	1	Grin3a
ENSMUSG00000020475		4.10128	6.07829	4.44821	3.1188	0.694204	-0.526568	0.19492	1	Pgam2
ENSMUSG00000002329		9.30935	11.4156	9.00714	9.05352	0.813433	-0.297905	0.195147	1	Mdp1
ENSMUSG00000032841		0.65576	0.355336	0.726764	0.902507	1.48469	0.570162	0.195184	1	Prr5l
ENSMUSG00000026718		2.36777	3.05925	4.13091	3.10318	1.24244	0.313171	0.195215	1	Stam
ENSMUSG00000067916		4.76708	5.20782	9.18368	5.76787	1.39077	0.475887	0.195841	1	Zfp991
ENSMUSG00000036136		0.466537	0.408252	0.28712	0.188528	0.502607	-0.992497	0.195878	1	Fam110c
ENSMUSG00000037428		0	0	0.0639056	0.0979105	inf	inf	0.196151	1	Vgf
ENSMUSG00000048546		4.69031	6.08207	7.56469	6.31622	1.20217	0.265638	0.196153	1	Tob2
ENSMUSG00000025964		0.0734569	0.0281606	0	0.02926	0.267775	-1.90091	0.196382	1	Adam23
ENSMUSG00000019990		0.533558	0.71929	0.86517	0.879533	1.30227	0.38103	0.196827	1	Pde7b
ENSMUSG00000034064		5.78236	7.33458	8.86464	8.08647	1.20606	0.270296	0.196829	1	Poglut1
ENSMUSG00000026492		3.55185	4.09137	5.53351	4.87915	1.26879	0.343459	0.196889	1	Tfb2m
ENSMUSG00000025001		0.295584	0.437433	0.659235	0.50905	1.48956	0.574884	0.196914	1	Hells
ENSMUSG00000055866		0.278105	0.419797	0.237922	0.198831	0.585466	-0.772344	0.197148	1	Per2
ENSMUSG00000026726		0.00419402	0	0.00848081	0.0350826	9.40744	3.2338	0.197194	1	Cubn
ENSMUSG00000037104		3.69031	3.98875	5.90269	4.28284	1.23189	0.300872	0.197713	1	Socs5
ENSMUSG00000033577		0.368213	0.448827	0.587267	0.602517	1.35936	0.442922	0.197715	1	Myo6
ENSMUSG00000029148		30.5709	30.3747	27.0654	28.6426	0.850255	-0.234032	0.198194	1	Nrbp1
ENSMUSG00000118662		0	0.00757621	0.0152237	0.0629758	10.0694	3.3319	0.198456	1	Tctn2
ENSMUSG00000035164		3.86167	4.11632	7.55895	4.62679	1.41628	0.502111	0.198679	1	Zc3h12c
ENSMUSG00000002870		1.65689	1.3774	1.89372	2.21789	1.25737	0.330411	0.198685	1	Mcm2
ENSMUSG00000021738		1.16199	1.46168	2.22268	1.51053	1.32452	0.405467	0.198725	1	Atxn7
ENSMUSG00000063146		9.29845	9.13854	7.53324	9.02389	0.83604	-0.258356	0.198944	1	Clip2
ENSMUSG00000037759		2.20734	2.6947	3.59763	3.00449	1.25512	0.327822	0.199186	1	Ptger2
ENSMUSG00000031023		20.5432	22.4604	19.5572	18.5582	0.825177	-0.277225	0.199447	1	Akip1
ENSMUSG00000010057		12.82	13.7779	10.0674	13.3036	0.820034	-0.286245	0.199698	1	Nprl2
ENSMUSG00000022359		5.72688	5.49897	7.86504	7.097	1.23735	0.307259	0.199915	1	Wdyhv1
ENSMUSG00000001270		94.0323	97.5667	86.847	89.8501	0.858377	-0.220317	0.199945	1	Ckb
ENSMUSG00000037643		2.03113	2.79344	3.69646	2.81072	1.25871	0.331947	0.199955	1	Prkci
ENSMUSG00000021226		1.88255	3.30097	2.10525	1.69669	0.687795	-0.53995	0.200072	1	Acot2
ENSMUSG00000001542		11.7398	11.0893	15.9808	12.8188	1.16967	0.226104	0.200108	1	Ell2
ENSMUSG00000024193		5.39051	5.69585	4.79611	4.84312	0.809383	-0.305105	0.200174	1	Phf1
ENSMUSG00000039682		9.58369	10.2751	14.0235	11.651	1.20189	0.265301	0.200184	1	Lap3
ENSMUSG00000022672		0.441746	0.587942	0.806819	0.648971	1.31924	0.399711	0.2003	1	Prkdc
ENSMUSG00000026926		9.62532	10.2015	12.7933	12.5218	1.18834	0.248946	0.200306	1	Pmpca
ENSMUSG00000008090		0.652945	0.747708	1.04716	1.27652	1.54908	0.631407	0.200338	1	Fgfrl1
ENSMUSG00000035173		1.4436	1.30655	2.00117	1.7721	1.27215	0.347274	0.200464	1	Ccdc186
ENSMUSG00000029651		0.0729816	0.215434	0.0737888	0.0497432	0.4044	-1.30615	0.200569	1	Mtus2
ENSMUSG00000039354		4.39601	4.50086	4.26773	3.60811	0.822365	-0.28215	0.200625	1	Smarcal1
ENSMUSG00000031133		17.2415	20.1072	25.6225	21.2938	1.16961	0.226026	0.200849	1	Arhgef6
ENSMUSG00000002504		0.497125	0.333514	0.263279	0.154015	0.461729	-1.11488	0.201026	1	Slc9a3r2
ENSMUSG00000048329		0.699353	0.64258	0.368915	0.367393	0.509393	-0.973149	0.201108	1	Mfsd6l
ENSMUSG00000024446		16.9708	18.372	15.7546	15.1997	0.815363	-0.294485	0.201281	1	Rpp21
ENSMUSG00000042851		0.154716	0.255784	0.379893	0.380037	1.73729	0.79684	0.20134	1	Zc3h6
ENSMUSG00000055725		0.0579519	0.0916435	0.192519	0.146198	2.11835	1.08294	0.201536	1	Paqr3
ENSMUSG00000026880		122.417	160.027	177.514	174.344	1.16397	0.219059	0.201698	1	Stom
ENSMUSG00000038047		0.756424	1.17109	1.46094	1.2799	1.33142	0.41296	0.201712	1	Haus6
ENSMUSG00000035597		1.71158	1.6118	3.09587	1.93134	1.3996	0.485019	0.201743	1	Prpf39
ENSMUSG00000096370		0.0758588	0.0218111	0.0876546	0.191373	2.61911	1.38908	0.201814	1	Gm21992
ENSMUSG00000025171		48.4171	44.987	38.2911	46.3118	0.842431	-0.24737	0.202143	1	Ubtd1
ENSMUSG00000034761		0.639902	0.965927	1.22779	1.03405	1.3178	0.398133	0.202234	1	Map4k5
ENSMUSG00000025269		1.3539	1.06691	1.02123	0.998701	0.772338	-0.372696	0.20236	1	Apex2
ENSMUSG00000051043		0.394098	0.264395	0.229415	0.166495	0.55354	-0.85324	0.202451	1	Gprc5c
ENSMUSG00000078942		1.45882	1.15413	2.28201	1.56054	1.35729	0.440727	0.20251	1	Naip6
ENSMUSG00000049643		9.02874	10.431	7.84344	9.63391	0.838813	-0.25358	0.202776	1	2310022A10Rik
ENSMUSG00000038593		0.732472	0.706711	0.587878	0.540416	0.728005	-0.45798	0.202843	1	Tctn1
ENSMUSG00000038079		5.89932	6.59628	8.85407	7.77372	1.23859	0.308702	0.202877	1	Tmem237
ENSMUSG00000022462		10.5176	15.4269	20.8594	15.414	1.30599	0.385144	0.202947	1	Slc38a2
ENSMUSG00000036362		0.768105	0.498687	1.22753	0.967223	1.59524	0.673773	0.203216	1	P2ry13
ENSMUSG00000059791		3.93088	4.8157	2.59197	4.24917	0.732984	-0.448146	0.203632	1	Nrm
ENSMUSG00000041731		0	0	0.0175382	0.112856	inf	inf	0.203848	1	Pgm5
ENSMUSG00000026797		11.7328	12.627	14.9169	15.8563	1.17689	0.234974	0.203905	1	Stxbp1
ENSMUSG00000038623		3.49104	5.39745	6.95234	5.40781	1.30072	0.379316	0.204032	1	Tm6sf1
ENSMUSG00000027710		1.3075	1.37733	1.92496	1.7127	1.25986	0.333268	0.204062	1	Acad9
ENSMUSG00000022671		7.27344	5.34514	5.17675	5.07013	0.750706	-0.413681	0.204325	1	Mzt2
ENSMUSG00000042535		10.6771	12.9345	9.43388	11.7861	0.840209	-0.25118	0.204364	1	Gtpbp1
ENSMUSG00000025257		0.485878	0.488952	0.245626	0.15053	0.376417	-1.4096	0.204407	1	Ribc1
ENSMUSG00000054051		0.609269	0.863279	1.01518	0.996644	1.2784	0.354337	0.204753	1	Ercc6
ENSMUSG00000006373		26.3099	31.3303	39.2192	34.0465	1.18438	0.244136	0.204806	1	Pgrmc1
ENSMUSG00000058558		242.833	217.387	196.551	223.9	0.848692	-0.236687	0.20488	1	Rpl5
ENSMUSG00000056014		0.58097	0.461563	0.386444	0.284196	0.594119	-0.751175	0.204895	1	A430033K04Rik
ENSMUSG00000025855		0.361688	0.595598	0.648265	0.947373	1.56901	0.649858	0.205141	1	Prkar1b
ENSMUSG00000025950		112.119	138.443	163.846	148.601	1.16312	0.218003	0.205182	1	Idh1
ENSMUSG00000046908		0.494272	0.316527	0.181723	0.0835259	0.299885	-1.73752	0.205412	1	Ltb4r1
ENSMUSG00000044390		0.26099	0.437737	0.117279	0.161716	0.375801	-1.41196	0.205593	1	Tigd3
ENSMUSG00000022905		6.0379	7.24974	10.463	7.47101	1.25579	0.328593	0.205896	1	Kpna1
ENSMUSG00000022999		3.19109	2.92067	2.17525	2.99274	0.787059	-0.345457	0.206171	1	Lmbr1l
ENSMUSG00000020386		57.2973	50.8793	70.8999	65.7789	1.17155	0.228423	0.206326	1	Sar1b
ENSMUSG00000024325		10.2754	11.0596	8.88541	10.1607	0.832167	-0.265055	0.206608	1	Ring1
ENSMUSG00000047878		0.137484	0.193696	0.30581	0.536685	2.39138	1.25784	0.206612	1	A4galt
ENSMUSG00000046311		2.8218	3.90062	4.65051	4.14056	1.22212	0.289383	0.206639	1	Zfp62
ENSMUSG00000074746		2.89	3.88826	4.85936	4.01937	1.22279	0.290171	0.206763	1	Pdzd8
ENSMUSG00000051319		22.0798	16.7828	27.7862	24.0148	1.23171	0.30066	0.206818	1	Mtln
ENSMUSG00000050213		5.72717	7.4509	9.36394	8.08045	1.2354	0.304977	0.20684	1	Snip1
ENSMUSG00000032034		0.133698	0.147999	0.094624	0.0124264	0.349507	-1.51661	0.206857	1	Kcnj5
ENSMUSG00000032384		0.962362	1.15811	1.57303	1.2336	1.23251	0.301595	0.207493	1	Csnk1g1
ENSMUSG00000023075		39.5798	43.8681	59.5123	45.7978	1.17317	0.230418	0.207611	1	Akirin1
ENSMUSG00000031129		9.8385	12.5091	10.5272	9.84132	0.850819	-0.233076	0.207783	1	Slc9a9
ENSMUSG00000005698		6.77931	9.14383	12.9919	9.19982	1.29941	0.377858	0.207802	1	Ctcf
ENSMUSG00000071281		1.8963	1.95338	3.24578	2.17882	1.30671	0.385936	0.207861	1	Zfp65
ENSMUSG00000031142		0.213639	0.263538	0.132389	0.172943	0.598635	-0.740252	0.208183	1	Cacna1f
ENSMUSG00000033128		30.1959	31.944	26.8965	30.0907	0.854452	-0.226929	0.208372	1	Gga1
ENSMUSG00000051344		4.00913	4.23652	5.31765	5.16554	1.18312	0.242599	0.208446	1	Plekhm3
ENSMUSG00000070713		0.653043	0.821469	2.14586	0.96102	1.95513	0.967267	0.208796	1	Gm10282
ENSMUSG00000055652		3.15138	3.53095	4.17167	4.72565	1.24199	0.312657	0.209089	1	Klhl25
ENSMUSG00000042271		3.07666	3.75108	6.97911	4.01437	1.49596	0.581072	0.209131	1	Nxt2
ENSMUSG00000019907		5.84202	7.02649	9.46799	7.16468	1.2032	0.26688	0.209249	1	Ppp1r12a
ENSMUSG00000020841		24.5604	26.8266	35.1996	29.0599	1.16286	0.217672	0.20928	1	Cpd
ENSMUSG00000022518		0.0707504	0.177995	0.0238443	0.0657578	0.343055	-1.54349	0.209308	1	4930562C15Rik
ENSMUSG00000021891		4.90468	4.65925	4.29719	4.29572	0.834661	-0.260737	0.20969	1	Mettl6
ENSMUSG00000053617		0.713204	1.12551	0.792109	0.708072	0.764322	-0.387747	0.209712	1	Sh3pxd2a
ENSMUSG00000020962		8.87225	10.2313	13.7397	10.5316	1.18193	0.241144	0.209838	1	Gtf2a1
ENSMUSG00000028517		11.8177	14.5064	19.9674	14.7617	1.22836	0.296737	0.210114	1	Plpp3
ENSMUSG00000038843		2.13142	3.6551	4.77178	3.64871	1.36346	0.447272	0.210221	1	Gcnt1
ENSMUSG00000050493		0.783788	1.05166	0.198114	0.607066	0.413609	-1.27366	0.210258	1	Fam167b
ENSMUSG00000042292		11.2867	14.3228	11.1452	12.2492	0.853865	-0.227919	0.21031	1	Mrtfa
ENSMUSG00000026434		5.69182	6.75996	8.5107	7.36844	1.18818	0.248753	0.210457	1	Nucks1
ENSMUSG00000059708		0.239991	0.283512	0.580239	0.329735	1.61391	0.690556	0.210621	1	Akap17b
ENSMUSG00000035629		6.93555	7.97409	6.9445	6.6174	0.847667	-0.238431	0.210712	1	Rubcn
ENSMUSG00000026035		2.53996	2.77638	2.33191	2.15721	0.78597	-0.347454	0.210882	1	Ppil3
ENSMUSG00000052406		20.4573	21.7056	18.1414	20.3332	0.850264	-0.234017	0.210927	1	Rexo4
ENSMUSG00000021733		2.06032	2.33874	4.38285	2.55451	1.46341	0.549337	0.211248	1	Slc4a7
ENSMUSG00000045730		5.9015	7.64406	6.70523	4.99629	0.805172	-0.312632	0.211298	1	Adrb2
ENSMUSG00000022021		0.281189	0.475387	0.63683	0.59587	1.52878	0.612381	0.211554	1	Diaph3
ENSMUSG00000021549		3.48273	4.16783	5.56305	4.32655	1.20351	0.267244	0.211721	1	Rasa1
ENSMUSG00000027316		0.202524	0.0582301	0	0.0268903	0.0955271	-3.38795	0.212028	1	Gfra4
ENSMUSG00000045658		22.2283	22.77	29.5496	26.6225	1.16028	0.214473	0.212165	1	Pid1
ENSMUSG00000079580		0.0564304	0	0.142636	0.209793	5.61721	2.48985	0.212292	1	Tmem217
ENSMUSG00000032487		1.02573	0.467939	1.39659	1.10588	1.53361	0.616929	0.212364	1	Ptgs2
ENSMUSG00000024219		3.94885	5.52232	4.00502	4.37666	0.828622	-0.271213	0.212902	1	Anks1
ENSMUSG00000024754		1.09542	1.26512	1.5238	1.66726	1.26133	0.33495	0.212932	1	Cemip2
ENSMUSG00000046324		1.29461	1.62682	2.11599	1.77683	1.2425	0.313248	0.213049	1	Ermp1
ENSMUSG00000071076		14.8422	11.5329	9.42169	11.9788	0.75248	-0.410274	0.213158	1	Jund
ENSMUSG00000102976		0.0519298	0.219485	0.409532	0.212367	2.1691	1.1171	0.213175	1	Zc3h11a
ENSMUSG00000040550		10.0975	10.4592	14.6032	11.757	1.19102	0.252199	0.213441	1	Otud6b
ENSMUSG00000026162		4.50233	4.80903	3.91323	3.63401	0.754154	-0.407069	0.213501	1	Nhej1
ENSMUSG00000063531		0.0134922	0	0.0204622	0.0627007	5.57301	2.47846	0.213668	1	Sema3e
ENSMUSG00000026792		3.16537	3.41817	2.52337	3.1683	0.806567	-0.310134	0.214045	1	Lrsam1
ENSMUSG00000022824		0.10309	0.0829942	0	0.0191631	0.0969646	-3.3664	0.214294	1	Muc13
ENSMUSG00000025757		1.35068	2.11557	2.60458	2.12602	1.27738	0.353186	0.214548	1	Hspa4l
ENSMUSG00000032258		0.506585	0.519786	0.813474	0.7478	1.41416	0.499947	0.214985	1	Lca5
ENSMUSG00000021327		3.67625	4.27658	3.91547	3.23431	0.836992	-0.256715	0.215361	1	Zkscan3
ENSMUSG00000060450		11.8511	12.401	16.8599	13.8416	1.17621	0.234146	0.215394	1	Rnf14
ENSMUSG00000047843		49.1068	40.5055	39.4278	40.5545	0.827188	-0.273713	0.215608	1	Bri3
ENSMUSG00000041444		0.0109385	0.0220155	0.00368651	0	0.103583	-3.27114	0.215826	1	Arhgap32
ENSMUSG00000040613		81.7397	99.6834	83.1125	84.9994	0.86498	-0.209261	0.216086	1	Apobec1
ENSMUSG00000046818		0.279249	0.2594	0.0434365	0.179684	0.388558	-1.3638	0.216186	1	Ddit4l
ENSMUSG00000021752		4.94292	4.56141	4.23033	3.96505	0.800179	-0.321604	0.21637	1	Kctd6
ENSMUSG00000042607		0.0318605	0.0641242	0.177171	0.148061	3.18581	1.67166	0.216438	1	Asb4
ENSMUSG00000022139		6.93073	7.12175	10.6457	7.76688	1.21582	0.281933	0.216545	1	Mbnl2
ENSMUSG00000043154		0.271573	0.409937	0.49322	0.504817	1.37236	0.456656	0.21657	1	Ppp2r3a
ENSMUSG00000019988		2.05169	2.40365	3.35926	2.73228	1.27291	0.348134	0.216615	1	Nedd1
ENSMUSG00000038175		21.2538	26.6135	33.3793	26.9209	1.17418	0.231653	0.216718	1	Mylip
ENSMUSG00000040964		7.71281	9.33387	8.00948	7.48556	0.847746	-0.238297	0.21688	1	Arhgef10l
ENSMUSG00000024346		31.4036	25.5774	23.8132	26.0378	0.811039	-0.302157	0.216956	1	Pfdn1
ENSMUSG00000070544		3.74889	4.48602	6.05606	4.56762	1.20079	0.263988	0.217069	1	Top1
ENSMUSG00000040940		28.6212	28.4518	24.0069	28.7022	0.859949	-0.217676	0.217077	1	Arhgef1
ENSMUSG00000046873		1.62406	1.9088	3.56606	2.05101	1.47622	0.561909	0.217517	1	Mbtps2
ENSMUSG00000021494		29.9318	26.8839	24.5591	27.408	0.849597	-0.235149	0.217544	1	Ddx41
ENSMUSG00000118537		1.32361	1.25363	2.04673	2.13477	1.50769	0.592343	0.217593	1	Shld3
ENSMUSG00000024222		0.621878	0.792253	0.568556	0.565697	0.749153	-0.416668	0.217714	1	Fkbp5
ENSMUSG00000021831		9.24454	11.9866	14.3797	12.4587	1.1797	0.238425	0.217748	1	Ero1a
ENSMUSG00000039611		0.0376768	0.132703	0	0.017509	0.0992038	-3.33346	0.217786	1	Pgap4
ENSMUSG00000042105		2.43838	3.14299	3.96434	3.27356	1.2096	0.274532	0.217801	1	Inpp5f
ENSMUSG00000079445		0.0151409	0.0761833	0.122466	0.182941	3.19935	1.67778	0.218189	1	B3gnt7
ENSMUSG00000054612		2.3592	1.98207	1.77255	1.6898	0.738932	-0.436486	0.218521	1	Mgmt
ENSMUSG00000029594		4.6741	4.32165	3.74226	4.21195	0.821819	-0.283108	0.218804	1	Rbm19
ENSMUSG00000031506		25.1906	28.0668	25.1371	24.1858	0.862625	-0.213195	0.219041	1	Ptpn7
ENSMUSG00000035614		0.873594	1.2429	1.78174	1.23659	1.33072	0.412204	0.219075	1	Togaram1
ENSMUSG00000022515		7.26377	6.95165	5.94227	6.83102	0.835821	-0.258734	0.219079	1	Anks3
ENSMUSG00000055407		0.602286	0.778284	0.435951	0.655202	0.740902	-0.432646	0.219155	1	Map6
ENSMUSG00000040987		0.757825	0.721023	0.626897	0.448222	0.673517	-0.570214	0.219158	1	Mill2
ENSMUSG00000007812		3.52463	4.08742	6.34662	4.27428	1.29677	0.374918	0.219318	1	Zfp655
ENSMUSG00000038039		1.67814	2.08804	3.22242	2.14009	1.3249	0.405885	0.219319	1	Gcc2
ENSMUSG00000024866		0.459895	0.215976	0.154994	0.113985	0.364241	-1.45704	0.219466	1	Acy3
ENSMUSG00000019461		17.5099	15.1578	12.7345	15.7935	0.811313	-0.30167	0.219492	1	Plscr3
ENSMUSG00000038828		11.8912	12.0829	10.945	11.0982	0.855325	-0.225455	0.219516	1	Tmem214
ENSMUSG00000036591		2.10121	2.74682	3.66826	2.75044	1.2343	0.303692	0.219572	1	Arhgap21
ENSMUSG00000030180		1.04853	1.24216	2.06211	1.3035	1.36537	0.44929	0.22007	1	Kdm5a
ENSMUSG00000028619		3.98833	4.10997	3.61863	3.62595	0.832321	-0.264789	0.220617	1	Tceanc2
ENSMUSG00000038866		5.85321	6.66259	8.97509	6.96136	1.18436	0.244106	0.220648	1	Zcchc2
ENSMUSG00000040502		4.49622	3.54917	2.91942	3.6997	0.763188	-0.389889	0.220662	1	Marchf9
ENSMUSG00000044221		14.8135	16.1322	21.1519	18.0827	1.17926	0.237886	0.220714	1	Grsf1
ENSMUSG00000027315		0.61121	0.364491	0.160214	0.378719	0.512276	-0.965007	0.220794	1	Spint1
ENSMUSG00000030557		4.68898	5.64606	7.29459	5.71826	1.17247	0.229547	0.220864	1	Mef2a
ENSMUSG00000050394		0.453531	0.507113	1.04447	0.702545	1.68903	0.756196	0.220988	1	Armcx6
ENSMUSG00000050332		0.390748	0.341286	0.231079	0.287799	0.658652	-0.602412	0.221149	1	Amer1
ENSMUSG00000028356		0.0444554	0.13421	0.404524	0.330547	3.89188	1.96047	0.221246	1	Ambp
ENSMUSG00000058192		0.236403	0.347699	0.44586	0.414089	1.37791	0.462486	0.221399	1	Zfp846
ENSMUSG00000038236		0.0217795	0.0438346	0.0880813	0.222668	4.49171	2.16727	0.221663	1	Hoxa7
ENSMUSG00000066621		16.194	18.9665	15.4905	17.0842	0.864717	-0.2097	0.221865	1	Tecpr1
ENSMUSG00000061458		2.90277	3.75575	4.94737	4.06617	1.2627	0.336516	0.221951	1	Nol10
ENSMUSG00000039328		0.0278019	0.0839335	0.0351368	0	0.293006	-1.771	0.222219	1	Rnf122
ENSMUSG00000029723		22.681	22.153	19.5414	21.9101	0.860156	-0.21733	0.222323	1	Tsc22d4
ENSMUSG00000046185		3.12199	3.69346	3.11032	2.77429	0.80461	-0.313638	0.222524	1	Zfp84
ENSMUSG00000001552		0.233578	0.274232	0.314881	0.615102	1.71719	0.780048	0.222701	1	Jup
ENSMUSG00000025019		0.26007	0.316035	0.47132	0.387661	1.38921	0.474263	0.222936	1	Lcor
ENSMUSG00000002847		0.280607	0.345134	0.756561	0.579568	1.98876	0.991867	0.223032	1	Pla1a
ENSMUSG00000061477		262.021	229.832	222.521	234.691	0.862662	-0.213132	0.223064	1	Rps7
ENSMUSG00000051306		1.76727	1.80877	2.7716	2.04387	1.24954	0.321396	0.223101	1	Usp42
ENSMUSG00000030469		1.82349	1.58054	2.48962	2.18965	1.27348	0.348775	0.223152	1	Zfp719
ENSMUSG00000043923		3.39112	4.44393	3.47434	3.34793	0.81348	-0.297822	0.223336	1	Ccdc84
ENSMUSG00000099689		0.292882	0.727014	0.888364	0.834791	1.59545	0.673968	0.223352	1	Zfp383
ENSMUSG00000027162		9.78151	11.5165	17.3	11.8985	1.27473	0.350188	0.223485	1	Lin7c
ENSMUSG00000024958		11.8045	10.4314	10.4432	9.68579	0.839306	-0.252732	0.223496	1	Gpr137
ENSMUSG00000021147		1.98177	2.13265	3.18506	2.27313	1.23181	0.300776	0.223517	1	Wdr37
ENSMUSG00000074825		5.44603	5.69971	5.15047	4.70351	0.822172	-0.282487	0.223518	1	Itpripl1
ENSMUSG00000041324		0.11763	0.0986449	0.277504	0.173104	1.92364	0.943835	0.223802	1	Inhba
ENSMUSG00000033819		7.16251	7.92708	6.19621	7.30723	0.834836	-0.260436	0.22396	1	Ppp1r16a
ENSMUSG00000039844		13.423	15.748	12.793	14.0858	0.860033	-0.217535	0.22416	1	Rapgef1
ENSMUSG00000035840		2.00441	2.62518	4.78331	2.71225	1.50608	0.590798	0.224366	1	Lysmd3
ENSMUSG00000022637		2.26034	2.78012	3.30709	3.16237	1.19763	0.260185	0.224737	1	Cblb
ENSMUSG00000047921		6.16354	6.56787	5.7769	5.82396	0.848353	-0.237264	0.224888	1	Trappc9
ENSMUSG00000064289		12.7721	13.4113	18.4091	14.4875	1.16702	0.222826	0.22531	1	Tank
ENSMUSG00000025025		1.94624	2.43896	2.97949	2.79014	1.22789	0.29618	0.225449	1	Mxi1
ENSMUSG00000041153		2.96829	2.95313	3.87645	3.86654	1.21578	0.281876	0.225484	1	Osgin2
ENSMUSG00000000776		6.71589	5.69825	4.43802	5.97679	0.779656	-0.35909	0.225817	1	Polr3d
ENSMUSG00000031029		96.3724	92.2727	84.1194	91.1424	0.863779	-0.211266	0.225862	1	Eif3f
ENSMUSG00000031955		0.358166	0.24953	0.0974958	0.243267	0.521671	-0.938789	0.225877	1	Bcar1
ENSMUSG00000063108		0.641689	0.690284	1.05596	0.75682	1.26376	0.337718	0.226268	1	Zfp26
ENSMUSG00000004462		1.76927	1.81681	1.78884	1.30044	0.799331	-0.323134	0.226379	1	Tbccd1
ENSMUSG00000022773		0.256767	0.271992	0.163962	0.125604	0.508648	-0.975261	0.226421	1	Ypel1
ENSMUSG00000052477		0.196408	0.230592	0.0827417	0.106486	0.41417	-1.27171	0.226492	1	C130026I21Rik
ENSMUSG00000028859		21.1049	20.2603	18.0042	19.9382	0.853002	-0.229379	0.226638	1	Csf3r
ENSMUSG00000063605		0.15009	0.478294	0.202334	0	0.300245	-1.73579	0.226702	1	Ccdc102a
ENSMUSG00000002845		2.90698	2.87918	2.32036	2.6023	0.791713	-0.336951	0.226777	1	Tmem39a
ENSMUSG00000040429		1.57391	1.1027	1.16831	0.870301	0.701911	-0.51064	0.226827	1	Mterf1a
ENSMUSG00000049305		12.2131	11.8852	10.1189	11.6542	0.840709	-0.250322	0.227165	1	Ccdc71
ENSMUSG00000023852		3.64866	3.95363	5.25757	4.44592	1.18699	0.247307	0.227196	1	Chd1
ENSMUSG00000041684		2.39769	2.1431	3.28246	2.8652	1.25489	0.327562	0.227239	1	Bivm
ENSMUSG00000029027		0.544676	0.306949	0.77098	0.749235	1.64246	0.715861	0.227337	1	Dffb
ENSMUSG00000020547		1.46961	1.47891	2.04745	1.9897	1.27303	0.34827	0.227552	1	Bzw2
ENSMUSG00000015363		18.6871	17.0466	13.9551	17.7537	0.825371	-0.276885	0.227719	1	Trabd
ENSMUSG00000004707		271.064	273.694	241.525	266.424	0.867901	-0.204397	0.227736	1	Ly9
ENSMUSG00000017550		0.199589	0.184114	0.403593	0.262798	1.60684	0.68423	0.227754	1	Atad5
ENSMUSG00000018672		3.91486	2.42658	2.15117	2.373	0.6582	-0.603401	0.227923	1	Copz2
ENSMUSG00000022360		0.989037	1.05431	1.54542	1.14088	1.22084	0.287874	0.227944	1	Atad2
ENSMUSG00000005950		0.209228	0.236871	0.687513	0.316004	2.08367	1.05912	0.228173	1	P2rx5
ENSMUSG00000036537		1.79258	2.26778	3.31411	3.04655	1.46199	0.547937	0.228263	1	Rnf113a1
ENSMUSG00000021214		0.207581	0.313343	0.419755	1.68817	3.82929	1.93708	0.228589	1	Akr1c18
ENSMUSG00000056724		7.04789	9.41487	7.72242	7.4402	0.860762	-0.216313	0.228603	1	Nbeal2
ENSMUSG00000028898		12.5044	10.746	10.0254	10.8701	0.833906	-0.262043	0.22864	1	Trnau1ap
ENSMUSG00000022403		14.2964	15.4573	21.0979	16.197	1.16468	0.219939	0.22884	1	St13
ENSMUSG00000025135		16.8578	15.2568	14.3392	15.2077	0.854358	-0.227087	0.228905	1	Anapc11
ENSMUSG00000036257		1.77652	1.91673	2.59595	2.15225	1.1953	0.257378	0.229005	1	Pnpla8
ENSMUSG00000094103		0.535088	0.799552	1.19677	0.889163	1.46049	0.546448	0.229241	1	Fam177a2
ENSMUSG00000020570		12.6326	14.3215	24.0345	15.1596	1.35017	0.433138	0.22957	1	Sypl
ENSMUSG00000043702		1.73521	2.0889	2.74637	2.29102	1.22726	0.295443	0.229828	1	Pde12
ENSMUSG00000047181		0.426359	0.223856	0.224908	0.120605	0.48601	-1.04094	0.230062	1	Samd14
ENSMUSG00000020654		0.361024	0.676158	0.942961	0.661775	1.45087	0.536918	0.230582	1	Adcy3
ENSMUSG00000045427		22.0931	22.3195	31.0492	24.5183	1.16136	0.215816	0.230646	1	Hnrnph2
ENSMUSG00000027185		4.16773	4.55309	4.09066	3.77658	0.839674	-0.252098	0.230821	1	Nat10
ENSMUSG00000037622		10.4657	12.8563	10.4495	10.8794	0.853937	-0.227798	0.230932	1	Wdtc1
ENSMUSG00000060429		0.576493	0.698537	1.08247	0.831055	1.39743	0.482776	0.230956	1	Sntb1
ENSMUSG00000029366		10.47	10.853	19.0276	11.9792	1.34795	0.430762	0.231229	1	Dck
ENSMUSG00000026930		1.16362	1.24124	0.823543	1.10314	0.74767	-0.419527	0.231275	1	Gpsm1
ENSMUSG00000045205		1.56962	1.8441	3.37721	1.95472	1.45025	0.5363	0.231303	1	Dpy19l4
ENSMUSG00000040263		9.15578	8.90773	7.56618	8.6981	0.837791	-0.255338	0.231475	1	Klhdc4
ENSMUSG00000022750		4.20058	4.49211	3.67835	4.03764	0.827058	-0.273939	0.232005	1	Klhl22
ENSMUSG00000030275		3.5234	3.86641	6.01485	4.09346	1.2701	0.344944	0.232204	1	Etnk1
ENSMUSG00000029819		226.093	208.035	270.106	268.973	1.15284	0.205196	0.232376	1	Npy
ENSMUSG00000025059		3.75357	4.50999	6.32242	4.57891	1.22759	0.295829	0.232517	1	Gk
ENSMUSG00000070337		0.0590798	0.0660596	0.119466	0.146429	1.98322	0.987844	0.232703	1	Gpr179
ENSMUSG00000024787		21.2799	20.205	26.8733	25.3893	1.16977	0.226221	0.232921	1	Snx15
ENSMUSG00000026799		1.85453	2.11383	1.83678	1.38948	0.756067	-0.403415	0.233058	1	Med27
ENSMUSG00000046909		5.46584	4.93834	4.27582	4.33851	0.768547	-0.379795	0.233472	1	Tefm
ENSMUSG00000012076		3.44462	2.84611	4.71083	3.7239	1.23997	0.31031	0.233565	1	Brms1l
ENSMUSG00000040359		2.97491	3.72283	5.2165	3.74445	1.24584	0.317117	0.233628	1	Ufl1
ENSMUSG00000021699		0.0156516	0.0472519	0.0474741	0.121226	2.55971	1.35598	0.233738	1	Pde4d
ENSMUSG00000054942		0.259079	0.29874	0.61666	0.326079	1.56759	0.648548	0.233888	1	Miga1
ENSMUSG00000036461		3.61675	4.25716	6.32647	4.37258	1.26347	0.337396	0.234009	1	Elf1
ENSMUSG00000028483		0.759807	0.997729	1.34905	1.11957	1.31065	0.390284	0.23413	1	Snapc3
ENSMUSG00000070814		0.327062	0.440612	0.570689	0.534421	1.34525	0.427879	0.234509	1	Zswim9
ENSMUSG00000038774		1.74567	2.20629	2.63039	2.3936	1.18632	0.246488	0.234537	1	Ascc3
ENSMUSG00000023328		0.108393	0.204523	0.041097	0.0881512	0.390864	-1.35526	0.234563	1	Ache
ENSMUSG00000038121		1.16173	1.23332	1.86513	1.33486	1.24033	0.310723	0.234574	1	Fam210a
ENSMUSG00000066798		2.74965	3.57359	6.40785	3.65579	1.48034	0.565927	0.234592	1	Zbtb6
ENSMUSG00000074093		0.809136	0.761153	1.15599	1.2425	1.41954	0.505423	0.234654	1	Svip
ENSMUSG00000037857		6.34812	7.92279	11.5574	7.99085	1.27508	0.35059	0.234709	1	Nufip2
ENSMUSG00000020309		3.81066	5.22488	6.02001	6.59652	1.30698	0.386237	0.234784	1	Chac2
ENSMUSG00000038668		0.452732	0.382114	0.723524	0.651537	1.52544	0.609228	0.234815	1	Lpar1
ENSMUSG00000079168		1.11047	0.419063	0.315775	0.370915	0.411124	-1.28236	0.234848	1	Cd209g
ENSMUSG00000056592		1.97143	2.45283	2.06572	1.59911	0.771739	-0.373815	0.235083	1	Zfp658
ENSMUSG00000021938		2.59989	2.18761	3.23611	3.06622	1.21964	0.286454	0.235231	1	Pspc1
ENSMUSG00000005800		18.2101	19.4431	23.2952	24.0553	1.17108	0.227843	0.235288	1	Mmp8
ENSMUSG00000025104		0.248588	0.283077	0.502675	0.328329	1.45182	0.537863	0.235386	1	Hdgfl3
ENSMUSG00000030109		150.396	170.679	180.342	227.51	1.18624	0.246397	0.235602	1	Slc6a12
ENSMUSG00000006019		6.97792	7.91355	6.10431	7.32153	0.841579	-0.248829	0.235809	1	Dhx34
ENSMUSG00000021428		1.72173	1.81925	2.60446	2.02491	1.21439	0.280228	0.236464	1	Riok1
ENSMUSG00000039891		0.0341412	0.125977	0.138075	0.232701	2.20946	1.14369	0.236622	1	Txlnb
ENSMUSG00000047371		8.86664	10.1224	7.98537	8.93347	0.831306	-0.266549	0.236718	1	Zfp768
ENSMUSG00000037475		2.10672	2.89143	4.53003	2.87273	1.38014	0.464816	0.236789	1	Thoc2
ENSMUSG00000028051		0.452367	0.197266	0.121965	0.196208	0.450623	-1.15001	0.236817	1	Hcn3
ENSMUSG00000001930		2.39804	3.20585	2.49947	2.60935	0.852587	-0.230081	0.237034	1	Vwf
ENSMUSG00000024399		2.43775	2.12054	1.62921	1.72809	0.683444	-0.549105	0.237317	1	Ltb
ENSMUSG00000025997		0.0323625	0.0434231	0	0.0200526	0.2515	-1.99137	0.237513	1	Ikzf2
ENSMUSG00000028693		5.4406	4.56951	4.63312	4.46815	0.842465	-0.247312	0.237726	1	Nasp
ENSMUSG00000006095		57.4251	50.9693	49.1448	50.8697	0.856333	-0.223757	0.237932	1	Tbcb
ENSMUSG00000028496		0.469626	0.582871	1.07626	0.606231	1.48548	0.570927	0.23795	1	Mllt3
ENSMUSG00000003762		1.59229	1.67008	1.22443	1.50078	0.778763	-0.360743	0.237955	1	Coq8b
ENSMUSG00000031320		732.143	628.988	610.473	644.213	0.855126	-0.225791	0.23801	1	Rps4x
ENSMUSG00000029136		6.35211	5.88431	4.93374	5.31739	0.778382	-0.36145	0.238042	1	Rbks
ENSMUSG00000039263		31.2144	29.9191	27.377	29.1282	0.859237	-0.218872	0.238056	1	Npepl1
ENSMUSG00000051373		3.3459	2.7604	2.31623	2.6055	0.747553	-0.419752	0.238186	1	Plpp7
ENSMUSG00000000787		31.1349	39.8607	61.0262	40.0473	1.32529	0.406307	0.23821	1	Ddx3x
ENSMUSG00000044309		0.121627	0.305991	0.030743	0.0847829	0.257291	-1.95852	0.238318	1	Apol7c
ENSMUSG00000049225		2.84906	3.77617	5.10072	3.74597	1.24496	0.316097	0.238426	1	Pdp1
ENSMUSG00000029029		3.58343	3.9987	3.06791	3.55886	0.815365	-0.294482	0.238472	1	Wrap73
ENSMUSG00000027865		2.7569	3.6027	4.54436	3.78888	1.22264	0.290004	0.238632	1	Gdap2
ENSMUSG00000035776		5.50731	6.13367	7.71283	7.12578	1.18688	0.247174	0.238633	1	Cd99l2
ENSMUSG00000021608		10.8723	13.4995	11.5805	10.8215	0.857663	-0.221517	0.238777	1	Lpcat1
ENSMUSG00000038936		2.5678	2.68407	2.47895	2.18643	0.825843	-0.27606	0.238831	1	Sccpdh
ENSMUSG00000034042		3.7661	5.2301	6.32086	5.34851	1.21182	0.277179	0.238854	1	Gpbp1l1
ENSMUSG00000031979		12.3624	11.649	10.1928	11.7946	0.85158	-0.231787	0.238876	1	Cog2
ENSMUSG00000064061		0.20693	0.395655	0.439359	0.480819	1.43774	0.523806	0.238988	1	Dzip3
ENSMUSG00000020650		6.45358	6.38646	8.79451	7.37883	1.16933	0.22568	0.239038	1	Bcap29
ENSMUSG00000023274		3.55755	5.11214	5.82728	5.42902	1.21467	0.280567	0.23929	1	Cd4
ENSMUSG00000060671		1.41211	1.5094	1.87158	1.97889	1.22763	0.295874	0.239482	1	Atp8b2
ENSMUSG00000020740		10.7221	13.2427	10.3641	11.6995	0.860318	-0.217058	0.239553	1	Gga3
ENSMUSG00000033871		0.973318	1.39023	1.57136	1.79468	1.33447	0.416271	0.239941	1	Ppargc1b
ENSMUSG00000029422		5.5724	6.1476	8.36967	6.41875	1.17288	0.230052	0.240074	1	Rsrc2
ENSMUSG00000056155		0.0677897	0	0.137079	0.504048	8.56025	3.09765	0.240105	1	Nanos3
ENSMUSG00000029578		4.35487	4.66941	3.71826	4.50589	0.849872	-0.234683	0.240259	1	Wipi2
ENSMUSG00000027959		0.358164	0.5149	0.827714	0.523112	1.44293	0.529002	0.240517	1	Sass6
ENSMUSG00000030079		13.2598	10.6551	10.4384	10.7299	0.819947	-0.286397	0.240566	1	Ruvbl1
ENSMUSG00000049321		0.327293	0.501889	0.85092	0.535967	1.56162	0.643044	0.240593	1	Zfp2
ENSMUSG00000032609		0.334802	0.426766	0.270804	0.283516	0.680128	-0.556122	0.240652	1	Klhdc8b
ENSMUSG00000042082		1.81574	2.08826	2.92682	2.26621	1.23748	0.307408	0.240751	1	Arsb
ENSMUSG00000049791		0.0186422	0.0469004	0.103666	0.0952966	2.86665	1.51937	0.240801	1	Fzd4
ENSMUSG00000062753		22.0149	18.5937	14.1765	19.7002	0.775398	-0.366991	0.240914	1	AI413582
ENSMUSG00000020739		6.86517	7.37415	5.87467	6.82788	0.831654	-0.265945	0.240948	1	Nup85
ENSMUSG00000029735		0.571537	0.903813	1.22451	0.973877	1.39461	0.47986	0.240978	1	Tpk1
ENSMUSG00000031229		1.87421	2.52635	3.92959	2.50991	1.36322	0.447015	0.24099	1	Atrx
ENSMUSG00000025246		6.97258	7.96418	10.3096	8.47011	1.17008	0.226613	0.240999	1	Tbl1x
ENSMUSG00000037979		0.482005	0.254077	0.232065	0.149331	0.474606	-1.0752	0.241065	1	Ccdc92
ENSMUSG00000029127		0.512867	0.516113	0.503289	0.294418	0.71781	-0.478325	0.241187	1	Zbtb49
ENSMUSG00000067847		52.4077	40.4194	42.1355	37.9544	0.797753	-0.325986	0.241417	1	Romo1
ENSMUSG00000039285		11.226	10.2299	14.3991	12.4229	1.159	0.212883	0.241966	1	Azi2
ENSMUSG00000034126		2.079	2.44085	1.90294	2.07868	0.822184	-0.282466	0.242228	1	Pomt2
ENSMUSG00000034949		0.133931	0.303251	0.135412	0.13226	0.577521	-0.792054	0.24224	1	Zfr2
ENSMUSG00000014303		0.300799	0.115315	0.115857	0.0665648	0.399206	-1.32479	0.242339	1	Glis2
ENSMUSG00000006127		8.44209	10.1242	8.61286	8.43586	0.856597	-0.223312	0.242433	1	Inpp5k
ENSMUSG00000036188		2.03937	2.55487	2.2092	1.79875	0.813209	-0.298302	0.242494	1	Ankmy2
ENSMUSG00000030816		10.2297	11.1692	9.57675	10.0982	0.85673	-0.223088	0.242902	1	Rnf40
ENSMUSG00000032946		3.04489	2.54498	2.50581	2.56676	0.841191	-0.249494	0.242978	1	Rasgrp2
ENSMUSG00000073705		2.88744	2.08022	2.02366	1.86028	0.722144	-0.469641	0.243255	1	Cenps
ENSMUSG00000042046		1.30705	1.60536	2.18217	1.65713	1.22768	0.295937	0.243271	1	Dstyk
ENSMUSG00000027981		0.926286	0.818007	1.4048	1.0454	1.29999	0.378504	0.243289	1	Rnpc3
ENSMUSG00000021377		7.0406	10.9048	18.8898	10.6199	1.53422	0.617506	0.243346	1	Dek
ENSMUSG00000026200		1.66539	1.61188	2.52035	1.89293	1.24847	0.320161	0.243406	1	Glb1l
ENSMUSG00000043243		0.158354	0.194768	0.355789	0.376125	1.93564	0.952808	0.243771	1	Niban3
ENSMUSG00000047635		1.78778	2.01849	2.42477	2.89771	1.30514	0.384199	0.244044	1	2810006K23Rik
ENSMUSG00000048249		1.52133	2.06826	2.74353	2.03938	1.24299	0.313814	0.244127	1	Crebrf
ENSMUSG00000044072		0.101257	0.163037	0.23888	0.225868	1.64868	0.721309	0.244287	1	Eml6
ENSMUSG00000040327		2.92186	3.25557	2.53883	3.06408	0.846402	-0.240586	0.244433	1	Cul9
ENSMUSG00000016757		5.24178	5.71193	4.62552	5.13133	0.830305	-0.268287	0.244441	1	Ttll12
ENSMUSG00000003131		10.4497	10.9124	14.2658	12.3253	1.157	0.210394	0.244731	1	Pafah1b2
ENSMUSG00000034653		0.529154	0.575103	1.13421	0.629521	1.48041	0.565994	0.244942	1	Ythdc2
ENSMUSG00000009551		0.131316	0.308343	0.708098	0.447515	2.47187	1.3056	0.244947	1	6330409D20Rik
ENSMUSG00000020496		69.1618	73.7715	64.0129	68.971	0.866715	-0.20637	0.245376	1	Rnf187
ENSMUSG00000074826		0.110181	0.249475	0.306348	0.537629	2.224	1.15316	0.245391	1	Gm10767
ENSMUSG00000072494		3.19682	4.09671	3.13117	3.01766	0.787293	-0.345027	0.2457	1	Ppp1r3e
ENSMUSG00000069273		0	0	0.454525	0.0696383	inf	inf	0.245701	1	H3c6
ENSMUSG00000069274		0	0	0.971823	0.148894	inf	inf	0.245701	1	H4c6
ENSMUSG00000049744		0.831097	1.20807	1.83858	1.18178	1.38179	0.466543	0.245782	1	Arhgap15
ENSMUSG00000020644		42.1353	45.5821	66.4476	47.854	1.21016	0.275202	0.245789	1	Id2
ENSMUSG00000029627		2.69856	2.35007	1.95885	2.28304	0.780277	-0.357942	0.24583	1	Zkscan14
ENSMUSG00000032583		9.61952	9.81422	8.40373	9.08491	0.837652	-0.255576	0.245853	1	Mon1a
ENSMUSG00000028081		1052.28	943.124	915.926	956.925	0.871308	-0.198745	0.245894	1	Rps3a1
ENSMUSG00000032177		1.41559	2.19858	1.43952	1.58188	0.784277	-0.350565	0.245948	1	Pde4a
ENSMUSG00000021192		8.1409	9.74678	13.0078	9.81271	1.18749	0.247913	0.246191	1	Golga5
ENSMUSG00000061244		2.62906	3.18184	4.49946	3.20734	1.23417	0.30354	0.246192	1	Exoc5
ENSMUSG00000028869		10.8506	11.1589	9.92172	10.164	0.849201	-0.235822	0.24625	1	Gnl2
ENSMUSG00000024829		10.2475	9.24667	9.16418	8.19273	0.825573	-0.276532	0.246267	1	Mrpl21
ENSMUSG00000011427		1.83221	2.30907	2.83931	2.80106	1.27176	0.346831	0.24631	1	Zfp790
ENSMUSG00000025484		4.57938	4.4489	4.03726	3.94695	0.821738	-0.28325	0.246454	1	Bet1l
ENSMUSG00000031604		13.1617	13.2552	17.0386	15.8146	1.15586	0.208968	0.246456	1	Msmo1
ENSMUSG00000039914		15.9455	14.7725	13.5128	14.4809	0.846688	-0.240097	0.246641	1	Coq10a
ENSMUSG00000078681		22.9686	19.8119	18.6291	20.0966	0.839964	-0.251601	0.246729	1	Tm2d3
ENSMUSG00000033857		1.87285	2.94256	2.10124	1.94283	0.786903	-0.345743	0.246878	1	Engase
ENSMUSG00000020781		12.3848	11.0271	9.43001	11.5819	0.834172	-0.261583	0.247016	1	Tsen54
ENSMUSG00000037681		0	0	0.0443615	0.016312	inf	inf	0.247226	1	Esyt3
ENSMUSG00000054901		0	0	0.0676608	0.0248793	inf	inf	0.247226	1	Arhgef33
ENSMUSG00000001632		9.60956	11.6044	9.174	10.3914	0.861502	-0.215074	0.247262	1	Brpf1
ENSMUSG00000101389		10.4896	6.40897	14.9236	10.7243	1.39495	0.480218	0.248128	1	Ms4a4a
ENSMUSG00000030410		0.367592	0.172629	0.371658	0.93385	2.23332	1.15919	0.248226	1	Dmwd
ENSMUSG00000040029		1.38023	1.79607	2.10527	1.94636	1.19114	0.252342	0.248433	1	Ipo8
ENSMUSG00000002844		42.9341	41.4206	38.1776	40.3362	0.865302	-0.208724	0.248488	1	Adprh
ENSMUSG00000057572		3.07621	3.72601	4.58794	4.26929	1.21437	0.280209	0.248537	1	Zbtb8os
ENSMUSG00000022744		7.96718	7.79626	11.2675	9.06314	1.19664	0.258984	0.248644	1	Cldnd1
ENSMUSG00000045004		0	0	0.0963568	0.0664331	inf	inf	0.24877	1	Spata21
ENSMUSG00000073680		0	0	0.0729824	0.0503177	inf	inf	0.24877	1	Tmem88b
ENSMUSG00000024570		11.6624	15.8332	12.8633	11.6672	0.833613	-0.26255	0.248787	1	Rbfa
ENSMUSG00000031765		115.121	95.5123	86.5076	100.035	0.821672	-0.283365	0.24907	1	Mt1
ENSMUSG00000006740		8.798	10.4333	16.7987	10.6938	1.32859	0.409897	0.249313	1	Kif5b
ENSMUSG00000026502		2.17549	2.7882	3.21633	3.12834	1.19377	0.255521	0.249747	1	Desi2
ENSMUSG00000048234		43.7007	67.1431	113.116	64.946	1.4988	0.583807	0.249856	1	Rnf149
ENSMUSG00000024608		344.193	287.603	258.639	301.909	0.823329	-0.28046	0.249979	1	Rps14
ENSMUSG00000014905		7.37203	9.12498	15.2798	9.27279	1.38375	0.468581	0.25024	1	Dnajb9
ENSMUSG00000005089		0	0	0.0144667	0.0177317	inf	inf	0.250332	1	Slc1a2
ENSMUSG00000037075		3.51801	3.95968	5.13088	4.51158	1.20041	0.263531	0.250348	1	Rnf139
ENSMUSG00000024101		15.2783	13.8891	12.8348	14.0062	0.854813	-0.226319	0.250641	1	Washc1
ENSMUSG00000019982		0.0560956	0.0282253	0.14179	0.0651714	2.24074	1.16397	0.250659	1	Myb
ENSMUSG00000002881		18.776	20.3708	29.4101	21.2991	1.20312	0.266785	0.250834	1	Nab1
ENSMUSG00000066151		16.7347	20.0036	16.2909	17.9893	0.871245	-0.19885	0.251077	1	Fkbp15
ENSMUSG00000038256		1.69832	2.42554	2.72937	2.59863	1.20881	0.273587	0.251393	1	Bcl9
ENSMUSG00000027702		0.0993724	0.100001	0	0	0		0.251396	1	Lrrc34
ENSMUSG00000029710		0.0404985	0.0407548	0	0	0		0.251396	1	Ephb4
ENSMUSG00000073805		0.0291429	0.0293273	0	0	0		0.251396	1	Insyn2a
ENSMUSG00000031309		4.88487	6.29432	8.33296	6.22611	1.21376	0.279489	0.251525	1	Rps6ka3
ENSMUSG00000017417		4.28724	4.79664	3.92869	4.18935	0.83318	-0.263299	0.251652	1	Plxdc1
ENSMUSG00000027573		16.0662	15.1701	13.5451	14.9324	0.847528	-0.238667	0.251721	1	Gid8
ENSMUSG00000032530		0.268064	0.13488	0.722744	0.373722	2.48636	1.31404	0.251751	1	Lyzl4
ENSMUSG00000027706		19.211	21.4226	27.0937	23.3782	1.15593	0.209054	0.251764	1	Sec62
ENSMUSG00000057762		12.5275	13.8308	9.89923	12.9435	0.80912	-0.305574	0.251834	1	Gm6169
ENSMUSG00000025089		0	0	0.0231302	0.053157	inf	inf	0.251912	1	Gfra1
ENSMUSG00000024218		5.14097	4.38199	4.35649	4.23786	0.836526	-0.257518	0.252229	1	Taf11
ENSMUSG00000060126		1170.46	1082.44	1052.54	1068.76	0.874393	-0.193646	0.252261	1	Tpt1
ENSMUSG00000068962		0	0.0284001	0.114135	0.0524601	5.63003	2.49314	0.252294	1	Zfp114
ENSMUSG00000098274		0	0.122396	0.491887	0.226088	5.63003	2.49314	0.252294	1	Rpl24
ENSMUSG00000047246		0.0986199	0.141777	0.213666	0.301171	2.01045	1.00752	0.252543	1	H2bc6
ENSMUSG00000024678		0.206998	0.166647	0.627863	0.384782	2.50001	1.32193	0.252552	1	Ms4a4d
ENSMUSG00000026662		6.2162	6.11723	5.96429	5.31573	0.849379	-0.235519	0.25276	1	Sephs1
ENSMUSG00000031154		25.7056	24.8742	23.1887	23.9924	0.867102	-0.205726	0.252818	1	Otud5
ENSMUSG00000030613		4.34743	4.19994	6.18888	5.43062	1.2619	0.335601	0.252821	1	Ccdc90b
ENSMUSG00000039018		2.25158	3.49315	2.43457	2.44148	0.795663	-0.32977	0.252828	1	Mtg1
ENSMUSG00000036564		0.985715	1.09501	1.63083	1.3088	1.31387	0.393822	0.252994	1	Ndrg4
ENSMUSG00000042286		24.0797	30.7573	24.2845	27.0433	0.875099	-0.192482	0.253018	1	Stab1
ENSMUSG00000041390		14.7507	17.9588	22.5711	17.974	1.15465	0.207453	0.253019	1	Mdfic
ENSMUSG00000022814		5.3936	5.10207	4.08994	5.18009	0.822043	-0.282715	0.253045	1	Umps
ENSMUSG00000032293		3.77981	4.03647	5.51862	4.3545	1.17369	0.231046	0.253048	1	Ireb2
ENSMUSG00000022387		4.27821	6.06789	6.99318	6.06837	1.18012	0.238932	0.253156	1	Brd1
ENSMUSG00000087444		0	0	0.0188148	0.103775	inf	inf	0.253511	1	Gm5475
ENSMUSG00000001520		0.0333445	0.0671111	0	0	0		0.253524	1	Nrip2
ENSMUSG00000044702		0.443634	0.515125	0.759069	0.65021	1.36884	0.452958	0.253549	1	Palb2
ENSMUSG00000049709		0.139071	0.265908	0.168731	0.0387773	0.477037	-1.06783	0.253749	1	Nlrp10
ENSMUSG00000020389		0.245409	0.176401	0.448985	0.304122	1.64489	0.717989	0.253866	1	Cdkl3
ENSMUSG00000041716		0.179285	0.293182	0.611779	0.354096	1.9096	0.93327	0.254021	1	Gm20604
ENSMUSG00000026556		0.0448052	0.036071	0.0906015	0.12493	2.47471	1.30726	0.254177	1	Vangl2
ENSMUSG00000042797		0.00665085	0.0200788	0.0806929	0.0247261	3.70397	1.88907	0.254258	1	Aqp11
ENSMUSG00000027429		10.0884	11.1025	14.0187	12.3696	1.15879	0.212617	0.25426	1	Sec23b
ENSMUSG00000045038		0.146652	0.164943	0.340158	0.216482	1.65861	0.729971	0.254447	1	Prkce
ENSMUSG00000032113		0.135141	0.176795	0.355252	0.263769	1.84991	0.887455	0.254498	1	Chek1
ENSMUSG00000062995		0.656701	0.758042	0.644436	0.341084	0.64615	-0.630059	0.254738	1	Ica1
ENSMUSG00000021936		0.733437	0.749094	1.05698	0.941127	1.25253	0.324843	0.254811	1	Mapk8
ENSMUSG00000022519		0.011763	0.0946991	0.166503	0.120262	2.57237	1.3631	0.254816	1	Srl
ENSMUSG00000040174		5.09588	4.31002	4.06967	4.18341	0.813562	-0.297675	0.254932	1	Alkbh3
ENSMUSG00000003341		0.0265808	0.0133745	0.120937	0.0617628	4.17769	2.0627	0.254995	1	Atp8b3
ENSMUSG00000021958		5.95477	5.89527	4.91413	5.29523	0.801473	-0.319274	0.255056	1	Pinx1
ENSMUSG00000037432		0.561729	0.981808	1.17574	1.00754	1.32699	0.408157	0.255145	1	Fer1l5
ENSMUSG00000029998		25.9466	32.0922	36.519	35.0108	1.15013	0.201802	0.255262	1	Pcyox1
ENSMUSG00000023019		0.55001	0.851524	0.919693	1.27799	1.47382	0.559561	0.255289	1	Gpd1
ENSMUSG00000052525		0.0569952	0.0286779	0.230502	0.15892	4.16262	2.05749	0.255629	1	Spdya
ENSMUSG00000001517		0.45721	0.876386	0.352203	0.546359	0.636216	-0.652412	0.255651	1	Foxm1
ENSMUSG00000094595		0.014373	0.07232	0	0	0		0.255689	1	Fsbp
ENSMUSG00000048752		0.129061	0.259756	0.34797	0.679738	2.50224	1.32322	0.255813	1	Prss50
ENSMUSG00000025480		0.128708	0	0.260262	0.319	4.04194	2.01505	0.255956	1	Syce1
ENSMUSG00000078606		0.77664	0.645632	1.13346	0.828541	1.27506	0.350561	0.256395	1	Gvin2
ENSMUSG00000027551		2.97418	3.09951	3.07128	2.35113	0.828957	-0.27063	0.256459	1	Zfp64
ENSMUSG00000026728		544.485	505.881	490.821	499.262	0.875431	-0.191935	0.256488	1	Vim
ENSMUSG00000025737		9.52706	10.0465	9.0973	8.75299	0.848565	-0.236904	0.256632	1	Wdr24
ENSMUSG00000050312		1.31782	1.37796	2.14433	1.5119	1.25856	0.331779	0.256689	1	Nsun3
ENSMUSG00000078867		0	0.103292	0.2335	0.166949	3.73364	1.90058	0.256702	1	Gm14418
ENSMUSG00000078794		0.398165	0.548306	0.339006	0.233727	0.564287	-0.825499	0.256818	1	Dact3
ENSMUSG00000020439		0.429025	0.503697	0.549443	1.06333	1.62119	0.697057	0.256988	1	Smtn
ENSMUSG00000021668		0.970078	1.62324	2.12128	1.5726	1.33368	0.415416	0.257005	1	Polk
ENSMUSG00000051934		1.76359	2.92221	3.55081	2.88262	1.28628	0.363201	0.257085	1	Spats2
ENSMUSG00000039841		1.50403	1.5005	3.15931	1.69917	1.49605	0.58116	0.257552	1	Zfp800
ENSMUSG00000018861		1.56259	2.71815	1.73786	1.61831	0.735977	-0.442268	0.257637	1	Fdxr
ENSMUSG00000074829		2.22449	2.52845	3.47881	2.88559	1.24616	0.317492	0.257769	1	2010315B03Rik
ENSMUSG00000046338		0.0238347	0.0479711	0.14459	0.177222	4.2272	2.0797	0.257864	1	Gpat2
ENSMUSG00000060036		285.411	268.515	250.789	270.46	0.874571	-0.193352	0.258095	1	Rpl3
ENSMUSG00000020914		0.903462	1.3288	1.44045	1.51793	1.24166	0.312272	0.258107	1	Top2a
ENSMUSG00000002797		1.90865	1.30219	2.02788	2.46551	1.29433	0.372206	0.258127	1	Ggct
ENSMUSG00000044786		21.5712	16.803	15.422	17.5659	0.796539	-0.328184	0.258239	1	Zfp36
ENSMUSG00000026578		3.31399	3.99535	2.52128	3.47659	0.767708	-0.38137	0.258325	1	Ccdc181
ENSMUSG00000089857		0.105303	0.141292	0.301658	0.260992	2.13065	1.09129	0.258386	1	Zfp882
ENSMUSG00000022451		28.2423	29.5769	39.0683	32.6545	1.15274	0.205066	0.258564	1	Twf1
ENSMUSG00000023277		56.0741	52.8682	46.5079	54.9791	0.866491	-0.206743	0.258764	1	Twf2
ENSMUSG00000102018		0.149672	0.188274	0.0378318	0.0869438	0.347047	-1.5268	0.259021	1	Iqank1
ENSMUSG00000019998		30.5557	33.8493	44.3866	35.2065	1.14913	0.200536	0.25923	1	Stx7
ENSMUSG00000031098		1.62051	2.22982	1.70531	1.22952	0.711034	-0.492009	0.25928	1	Syt8
ENSMUSG00000023965		3.66123	5.44105	5.77607	5.7733	1.18848	0.249119	0.25936	1	Fbxl17
ENSMUSG00000069844		2.28209	3.46888	2.45254	2.50669	0.808193	-0.307228	0.259544	1	Sco1
ENSMUSG00000029581		0.644678	0.292987	0.273339	0.251271	0.512741	-0.963697	0.259553	1	Fscn1
ENSMUSG00000022797		54.5054	59.4569	81.2801	61.5026	1.16422	0.219359	0.25957	1	Tfrc
ENSMUSG00000024525		0.945343	1.20971	1.4278	1.55117	1.29214	0.369768	0.259661	1	Impa2
ENSMUSG00000036845		14.6215	13.8511	12.1368	13.2541	0.829001	-0.270555	0.259723	1	Lin37
ENSMUSG00000061136		5.90324	6.17822	9.01976	6.55189	1.19634	0.25863	0.259748	1	Prpf40a
ENSMUSG00000026103		3.84388	5.1576	7.37741	5.04962	1.2867	0.363678	0.260156	1	Gls
ENSMUSG00000061983		263.159	222.034	226.296	223.048	0.858358	-0.220348	0.260179	1	Rps12
ENSMUSG00000022540		6.28249	5.59586	5.48702	4.94464	0.814163	-0.29661	0.260249	1	Rogdi
ENSMUSG00000024683		11.3851	10.7609	10.0921	10.1408	0.848684	-0.2367	0.260253	1	Mrpl16
ENSMUSG00000101892		1.97358	1.39498	1.40154	1.24471	0.725133	-0.463683	0.26028	1	9130401M01Rik
ENSMUSG00000031095		4.15644	5.69634	7.3256	5.57674	1.22202	0.289265	0.260354	1	Cul4b
ENSMUSG00000029223		5.06629	2.97403	2.40594	3.13918	0.636558	-0.651637	0.260359	1	Uchl1
ENSMUSG00000009575		1.55794	1.63779	1.99007	2.15262	1.20731	0.271794	0.260433	1	Cbx5
ENSMUSG00000024797		10.92	10.3895	9.52759	10.085	0.855437	-0.225266	0.260436	1	Vps51
ENSMUSG00000096687		1.1887	1.7873	1.45636	0.961844	0.758673	-0.398449	0.260482	1	Mfsd4b4
ENSMUSG00000051735		11.7014	11.3058	10.0133	11.0684	0.852216	-0.230708	0.260502	1	Rinl
ENSMUSG00000025979		7.89584	6.98503	10.7094	8.30995	1.18329	0.242799	0.260685	1	Mob4
ENSMUSG00000020798		0.0568607	0.114441	0.0344937	0.0211393	0.304584	-1.71509	0.260708	1	Spns3
ENSMUSG00000090733		192.537	150.786	153.863	149.144	0.816773	-0.291993	0.260859	1	Rps27
ENSMUSG00000037636		5.06732	4.39114	4.30505	3.69584	0.783495	-0.352004	0.260883	1	Slc25a43
ENSMUSG00000069830		0.721702	0.817052	1.09453	1.17385	1.37474	0.459161	0.260916	1	Nlrp1a
ENSMUSG00000053297		0.116373	0.0292773	0.0147075	0.0135201	0.176174	-2.50493	0.260978	1	AI854703
ENSMUSG00000030924		1.21817	1.0677	0.993263	0.852202	0.747929	-0.419026	0.261031	1	Rexo5
ENSMUSG00000057530		3.64008	4.41239	3.13068	4.05326	0.83432	-0.261328	0.261128	1	Ece1
ENSMUSG00000032478		9.74964	8.72455	6.9154	9.22894	0.812863	-0.298916	0.261148	1	Nme6
ENSMUSG00000028973		9.26546	8.99157	8.53939	8.25537	0.854674	-0.226553	0.261158	1	Abcb8
ENSMUSG00000022684		9.48265	9.33838	8.29747	9.10099	0.86	-0.217591	0.261208	1	Bfar
ENSMUSG00000054293		3.977	4.32961	7.4571	4.58684	1.345	0.42761	0.261448	1	P2ry10b
ENSMUSG00000014243		7.53022	6.11396	6.5753	4.37427	0.740872	-0.432703	0.261489	1	Zswim7
ENSMUSG00000039515		31.8863	32.6591	27.9055	32.4304	0.870695	-0.19976	0.261533	1	Ptpa
ENSMUSG00000032299		15.782	13.7439	13.3601	13.7136	0.850642	-0.233375	0.261825	1	Commd4
ENSMUSG00000071064		0.191715	0.128619	0.118455	0.094043	0.611189	-0.710309	0.26188	1	Zfp827
ENSMUSG00000050821		2.29031	2.69618	2.0098	2.12869	0.774445	-0.368766	0.262173	1	Fam131a
ENSMUSG00000061650		14.1914	12.9351	12.4682	12.0983	0.840459	-0.250751	0.262242	1	Med9
ENSMUSG00000020372		222.897	194.964	175.244	205.576	0.846464	-0.240479	0.262547	1	Rack1
ENSMUSG00000039716		0.0606955	0.0610795	0.11835	0.108795	1.73346	0.793654	0.262548	1	Dock3
ENSMUSG00000001524		4.25399	3.82428	3.47907	3.58478	0.811699	-0.300983	0.262548	1	Gtf2h4
ENSMUSG00000031902		1.74142	2.61253	3.29993	2.54199	1.25427	0.326852	0.262634	1	Nfatc3
ENSMUSG00000038708		3.68403	5.0976	5.76874	5.15321	1.16237	0.217064	0.262814	1	Golga4
ENSMUSG00000035105		2.25891	2.84151	3.75891	3.21487	1.27516	0.35068	0.263048	1	Egln3
ENSMUSG00000031097		1.12974	1.72638	0.888404	1.05002	0.636909	-0.650842	0.263139	1	Tnni2
ENSMUSG00000037894		75.5462	80.3898	103.91	88.3753	1.14641	0.197119	0.263161	1	H2az1
ENSMUSG00000019845		0.111882	0.0965054	0.218158	0.178263	1.76112	0.816496	0.263355	1	Tube1
ENSMUSG00000034120		16.39	19.2853	26.2271	19.4059	1.19004	0.251009	0.263382	1	Srsf2
ENSMUSG00000069769		0.608016	0.678502	0.992107	0.772131	1.2751	0.350609	0.263391	1	Msi2
ENSMUSG00000020594		12.1652	13.3709	19.0777	13.8247	1.19702	0.259442	0.263486	1	Pum2
ENSMUSG00000040140		0.0975665	0.0803323	0.224195	0.140144	1.89026	0.918586	0.2638	1	Tdrd6
ENSMUSG00000036466		0.100839	0.0451009	0.0339847	0.0364478	0.442749	-1.17544	0.264004	1	Megf11
ENSMUSG00000043991		3.54355	4.59238	5.58142	4.76921	1.18713	0.247474	0.264084	1	Pura
ENSMUSG00000059895		5.15785	3.88275	3.96874	3.8102	0.79566	-0.329775	0.264428	1	Ptp4a3
ENSMUSG00000040009		0.0520247	0.226867	0.0526001	0.0322356	0.28844	-1.79366	0.264469	1	Gnaz
ENSMUSG00000102428		0.0281983	0.122966	0.0285101	0.0174723	0.28844	-1.79366	0.264469	1	Pcdhga12
ENSMUSG00000032336		34.9646	42.6461	57.4574	42.4456	1.19836	0.261067	0.264489	1	Nptn
ENSMUSG00000039901		5.19957	6.58372	5.24264	5.41682	0.845097	-0.242811	0.26453	1	Armh3
ENSMUSG00000014232		1.37424	0.746784	0.805873	0.58754	0.602665	-0.730571	0.26466	1	Cluap1
ENSMUSG00000031465		0.23765	0.204989	0.120139	0.0946627	0.44912	-1.15483	0.264772	1	Angpt2
ENSMUSG00000012848		417.585	346.833	333.453	360.016	0.841209	-0.249463	0.26482	1	Rps5
ENSMUSG00000022858		7.04717	7.904	10.4648	8.13218	1.15666	0.209963	0.264952	1	Tra2b
ENSMUSG00000021418		0.574658	0.587933	0.464811	0.427285	0.713322	-0.487374	0.264994	1	Rpp40
ENSMUSG00000054793		0.289855	0.350027	0.205143	0.0808203	0.413994	-1.27232	0.265004	1	Cadm4
ENSMUSG00000059263		4.32612	5.0134	6.10054	5.49374	1.15651	0.20978	0.265025	1	Usp47
ENSMUSG00000087687		3.01278	2.96133	3.82533	4.46074	1.29096	0.368443	0.265191	1	Pet100
ENSMUSG00000027242		0.49673	0.779803	1.05467	0.784852	1.34779	0.430599	0.265209	1	Wdr76
ENSMUSG00000010608		4.2429	4.77399	6.69169	4.88162	1.193	0.254593	0.265227	1	Rbm25
ENSMUSG00000042670		12.0684	9.50462	10.2125	8.41259	0.797986	-0.325565	0.265268	1	Immp1l
ENSMUSG00000001300		0.100513	0.13793	0.0646701	0.0509563	0.452661	-1.1435	0.26547	1	Efnb2
ENSMUSG00000028063		44.4944	46.6439	42.0684	43.6482	0.875587	-0.191678	0.265498	1	Lmna
ENSMUSG00000031488		1.28175	1.6634	1.26661	1.33685	0.826331	-0.275208	0.265533	1	Rab11fip1
ENSMUSG00000021930		10.1735	9.35588	12.8022	11.6668	1.16235	0.217045	0.265594	1	Spryd7
ENSMUSG00000048852		0.0224227	0.0676937	0.068012	0.177143	2.59684	1.37676	0.265599	1	Gm12185
ENSMUSG00000003929		0.599625	0.445602	0.858086	0.668773	1.34816	0.430993	0.265719	1	Zfp81
ENSMUSG00000075467		10.4826	11.9108	9.5126	10.8809	0.849783	-0.234833	0.265734	1	Dnlz
ENSMUSG00000028741		11.2753	10.6465	9.19274	10.6803	0.843118	-0.246194	0.265752	1	Mrto4
ENSMUSG00000024533		0.943679	1.20938	1.69621	1.20693	1.25605	0.328891	0.266011	1	Spire1
ENSMUSG00000021238		1.12627	1.88536	2.32124	1.84195	1.29508	0.373044	0.266277	1	Aldh6a1
ENSMUSG00000033417		10.5907	12.268	15.6643	12.6889	1.15451	0.207277	0.266279	1	Cacul1
ENSMUSG00000078348		16.1609	13.8343	14.3281	13.5048	0.859931	-0.217707	0.266453	1	Sf3b5
ENSMUSG00000024672		268.162	213.903	221.308	210.553	0.829218	-0.270176	0.266457	1	Ms4a7
ENSMUSG00000029267		2.60532	3.2745	4.07903	3.5045	1.20287	0.266482	0.266575	1	Mtf2
ENSMUSG00000034192		3.00333	2.97655	2.50745	2.53764	0.784456	-0.350235	0.266834	1	Lsm3
ENSMUSG00000027677		2.48406	3.06328	4.59545	3.05622	1.28328	0.359836	0.266947	1	Ttc14
ENSMUSG00000036769		0.517419	0.762174	1.39504	0.738784	1.55373	0.635731	0.267156	1	Wdr44
ENSMUSG00000034586		0.0272634	0.109744	0	0.0253395	0.178842	-2.48324	0.267491	1	Hid1
ENSMUSG00000000708		3.95105	4.90855	6.79238	4.86841	1.22542	0.29328	0.267632	1	Kat2b
ENSMUSG00000015314		0.208176	0.1513	0.140319	0.102117	0.621817	-0.685438	0.267703	1	Slamf6
ENSMUSG00000025026		1.06032	1.19547	1.80661	1.26838	1.26667	0.341039	0.267882	1	Add3
ENSMUSG00000037570		7.23567	8.2703	6.99056	7.09039	0.846609	-0.240233	0.268526	1	Mcrs1
ENSMUSG00000039456		7.475	9.47253	14.5555	9.38129	1.31438	0.394378	0.26862	1	Morc3
ENSMUSG00000105867		6.22991	5.34938	4.62141	5.34972	0.799442	-0.322934	0.268632	1	Gm42517
ENSMUSG00000045519		0.725201	0.828745	1.06876	1.15384	1.33414	0.415907	0.268832	1	Zfp560
ENSMUSG00000040430		4.05459	4.15651	5.33501	5.03637	1.17449	0.23203	0.268832	1	Pitpnc1
ENSMUSG00000030720		26.0693	25.5364	23.827	24.5922	0.872347	-0.197027	0.269107	1	Cln3
ENSMUSG00000054191		0.204165	0.123274	0	0.0379515	0.108575	-3.20324	0.269244	1	Klf1
ENSMUSG00000036905		786.253	656.875	607.286	691.815	0.835192	-0.259821	0.26936	1	C1qb
ENSMUSG00000031583		1.40991	1.84199	2.45086	1.81619	1.22316	0.290613	0.269419	1	Wrn
ENSMUSG00000060923		1.52421	1.24169	2.27491	2.496	1.5991	0.677264	0.269639	1	Acyp2
ENSMUSG00000036202		0.518801	0.534085	1.07319	0.587497	1.4603	0.546264	0.269686	1	Rif1
ENSMUSG00000029477		0.185182	0.186354	0.0468075	0	0.115211	-3.11765	0.269687	1	Morn3
ENSMUSG00000035951		0.35793	0.360195	0.0904721	0	0.115211	-3.11765	0.269687	1	Ascl3
ENSMUSG00000015745		109.645	106.914	93.2171	110.056	0.873615	-0.19493	0.269858	1	Plekho1
ENSMUSG00000038167		0.835423	0.878923	0.575906	0.670588	0.677597	-0.561501	0.269874	1	Plekhg6
ENSMUSG00000033356		0.742288	1.20667	1.17386	1.7513	1.41271	0.498469	0.270224	1	Pus7l
ENSMUSG00000024817		5.51999	7.69764	8.54482	7.86175	1.16051	0.21476	0.270263	1	Uhrf2
ENSMUSG00000037761		2.24454	2.9966	2.01217	2.50338	0.806887	-0.309561	0.270327	1	Actr5
ENSMUSG00000035232		2.59258	2.65821	2.94273	4.22822	1.27429	0.349697	0.270399	1	Pdk3
ENSMUSG00000034522		1.57488	2.03765	1.76624	1.31614	0.79526	-0.330501	0.270459	1	Zfp395
ENSMUSG00000032377		1.95416	2.31769	4.0221	2.36762	1.38927	0.474323	0.270718	1	Plscr4
ENSMUSG00000074576		6.95269	6.03824	4.94318	6.37354	0.80962	-0.304683	0.270903	1	Mocs3
ENSMUSG00000030744		243.355	209.42	188.734	221.676	0.841647	-0.248713	0.270913	1	Rps3
ENSMUSG00000024883		0.16894	0.0261552	0.197087	0.229488	1.98186	0.986856	0.271193	1	Rin1
ENSMUSG00000037805		207.882	174.167	162.898	183.058	0.840087	-0.251389	0.271457	1	Rpl10a
ENSMUSG00000030609		6.47865	6.67177	5.80793	6.26233	0.854491	-0.226863	0.271521	1	Aen
ENSMUSG00000031617		7.59106	8.42615	7.46569	6.99124	0.840456	-0.250756	0.271576	1	Tmem184c
ENSMUSG00000033706		7.68916	7.33907	6.79972	7.05698	0.856903	-0.222795	0.271602	1	Smyd5
ENSMUSG00000028414		1.08534	1.18946	1.80386	1.23676	1.24116	0.311684	0.271644	1	Fktn
ENSMUSG00000028107		3.59634	3.81915	3.27067	3.45173	0.84428	-0.244207	0.271717	1	Tars2
ENSMUSG00000090843		0.0618542	0.103743	0	0.0191631	0.110435	-3.17873	0.271977	1	Heatr4
ENSMUSG00000023009		4.00721	4.81388	5.15304	6.00565	1.18179	0.240979	0.272309	1	Nckap5l
ENSMUSG00000024726		3.04914	3.08155	4.53208	3.42741	1.20469	0.268668	0.27233	1	Carnmt1
ENSMUSG00000029557		5.9903	6.11557	4.34492	5.89034	0.788464	-0.342883	0.272478	1	Mrm2
ENSMUSG00000112160		0.0459558	0.115616	0.23232	0.234921	2.73303	1.4505	0.272533	1	BC024063
ENSMUSG00000028211		1.00607	1.41157	2.24958	1.36665	1.39389	0.479115	0.272778	1	Trp53inp1
ENSMUSG00000078886		0.0411684	0.290002	0.0416237	0.0191316	0.174405	-2.51949	0.273304	1	Gm2026
ENSMUSG00000020171		31.4738	34.8358	30.4792	30.8162	0.861254	-0.21549	0.273449	1	Yeats4
ENSMUSG00000079003		21.9867	21.6096	17.1417	22.456	0.846198	-0.240933	0.27348	1	Samd1
ENSMUSG00000011960		3.05767	3.49004	4.53694	3.71926	1.17344	0.230747	0.273517	1	Ccnt1
ENSMUSG00000035958		3.2596	2.53211	4.29784	3.40164	1.22804	0.296355	0.2738	1	Tdp2
ENSMUSG00000038838		1.56021	1.68553	1.22949	1.52475	0.791604	-0.33715	0.273814	1	Vars2
ENSMUSG00000074238		1.60829	2.30183	3.57015	2.21231	1.37883	0.463448	0.273827	1	Ap1ar
ENSMUSG00000015126		14.7661	11.6338	10.2009	12.4054	0.794043	-0.332712	0.273886	1	Tsr3
ENSMUSG00000067274		1476.23	1303.46	1235.42	1366.87	0.869247	-0.202162	0.274169	1	Rplp0
ENSMUSG00000034297		2.47315	2.6051	3.57548	2.84643	1.17481	0.232433	0.274353	1	Med13
ENSMUSG00000032661		18.3775	13.1169	19.6648	22.5409	1.23984	0.310155	0.274877	1	Oas3
ENSMUSG00000049751		0.138886	0.698826	1.54465	0.602399	2.42604	1.2786	0.274908	1	Rpl36al
ENSMUSG00000035325		14.9603	15.3987	13.8646	14.5987	0.872646	-0.196531	0.274967	1	Sec31a
ENSMUSG00000030061		6.35427	7.15666	9.52742	7.36862	1.16293	0.217767	0.275129	1	Uba3
ENSMUSG00000023914		0.308471	0.365203	0.348574	0.0337298	0.522086	-0.93764	0.275143	1	Mep1a
ENSMUSG00000028248		3.36954	4.50464	6.85091	4.38332	1.32892	0.410253	0.275292	1	Pnisr
ENSMUSG00000025188		4.61091	4.64008	4.02373	4.38496	0.845908	-0.241428	0.27546	1	Hps1
ENSMUSG00000056153		1.66681	2.09392	3.23656	2.07242	1.31343	0.39334	0.275658	1	Socs6
ENSMUSG00000031659		27.2953	36.4742	41.5086	36.5751	1.14351	0.193467	0.275732	1	Adcy7
ENSMUSG00000023806		2.81608	3.52214	2.96925	2.50519	0.805342	-0.312326	0.275765	1	Rsph3b
ENSMUSG00000020897		1.9561	2.4178	3.20307	2.76662	1.27257	0.34774	0.275836	1	Aurkb
ENSMUSG00000027099		6.98815	7.56409	9.58143	8.7762	1.17389	0.231303	0.275889	1	Mtx2
ENSMUSG00000022184		6.70135	6.86693	7.30141	4.72111	0.821361	-0.283912	0.275911	1	Fbxo4
ENSMUSG00000026107		1.53314	1.66894	2.4891	1.73324	1.22442	0.292094	0.276055	1	Nabp1
ENSMUSG00000026039		0.0804537	0.071967	0.108458	0.207712	1.93493	0.952284	0.276168	1	Sgo2a
ENSMUSG00000118559		0.346936	0.555436	0.430494	0.175884	0.625855	-0.6761	0.276204	1	A930007A09Rik
ENSMUSG00000044475		9.96834	11.3536	8.66354	10.5657	0.842017	-0.248079	0.276238	1	Ascc1
ENSMUSG00000050721		65.935	68.2045	58.2841	68.1042	0.877821	-0.188002	0.276259	1	Plekho2
ENSMUSG00000118125		0.47003	0.19916	0.0750361	0.229927	0.421016	-1.24805	0.276369	1	Gm50387
ENSMUSG00000001095		0.675199	0.81014	0.420103	0.555143	0.614013	-0.703658	0.27642	1	Slc13a2
ENSMUSG00000035448		0.440302	0.655	0.36775	0.355853	0.618646	-0.692814	0.276483	1	Ccr3
ENSMUSG00000024085		3.85903	4.54669	7.77712	4.6184	1.36957	0.453725	0.27661	1	Man2a1
ENSMUSG00000024659		166.697	191.549	172.957	166.273	0.882494	-0.180341	0.276791	1	Anxa1
ENSMUSG00000049470		2.72439	3.48211	4.92518	3.41514	1.25147	0.32362	0.277306	1	Aff4
ENSMUSG00000038482		7.35609	9.24042	13.1838	9.10542	1.25028	0.322255	0.27734	1	Tfdp1
ENSMUSG00000022820		23.1132	19.2458	20.4932	18.5348	0.853137	-0.229151	0.277477	1	Ndufb4
ENSMUSG00000044066		1.69811	2.03128	2.7427	2.16393	1.22506	0.292849	0.277495	1	Cep68
ENSMUSG00000062078		7.74505	9.4051	15.3813	9.41406	1.34383	0.426346	0.277504	1	Qk
ENSMUSG00000030798		87.1806	82.4884	79.4418	80.8137	0.877501	-0.188527	0.277601	1	Cd37
ENSMUSG00000003868		13.1017	11.3166	11.0861	11.3546	0.852418	-0.230368	0.278015	1	Ruvbl2
ENSMUSG00000020420		0.702711	0.818084	1.05876	1.13976	1.34888	0.431761	0.27806	1	Zfp607a
ENSMUSG00000057858		0.782836	0.984737	1.34114	1.12171	1.29922	0.377646	0.278262	1	Fam204a
ENSMUSG00000070953		2.79193	3.37151	4.45007	3.61761	1.21932	0.286081	0.278279	1	Rabepk
ENSMUSG00000020130		9.83446	12.9737	16.0816	12.6928	1.17682	0.234894	0.278363	1	Tbc1d15
ENSMUSG00000050751		1.46259	1.29162	1.31278	0.957115	0.762598	-0.391006	0.278419	1	Pgbd5
ENSMUSG00000020290		8.71398	9.26946	13.2288	9.67185	1.18241	0.241733	0.27854	1	Xpo1
ENSMUSG00000028417		12.7763	15.8063	17.5859	17.9297	1.16017	0.214336	0.278572	1	Tal2
ENSMUSG00000067787		11.6712	11.8072	13.9648	15.2862	1.15961	0.213637	0.278581	1	Blcap
ENSMUSG00000026134		1.78272	1.64538	1.49314	1.47064	0.802625	-0.317202	0.278661	1	Prim2
ENSMUSG00000039623		6.85745	8.71125	7.12588	7.27843	0.864296	-0.210402	0.278695	1	Ap5z1
ENSMUSG00000110206		1.29217	0.959002	0.70222	1.05086	0.722555	-0.468821	0.279018	1	Flt3l
ENSMUSG00000005150		7.5352	7.76183	6.02291	7.72654	0.83798	-0.255011	0.279021	1	Wdr83
ENSMUSG00000031511		5.24414	6.13107	5.12261	5.51589	0.872708	-0.19643	0.279191	1	Arhgef7
ENSMUSG00000035121		0.424493	0.577949	0.807883	0.707848	1.41248	0.498231	0.279207	1	Neil2
ENSMUSG00000078870		0.470175	0.893728	1.29408	0.922547	1.52459	0.608422	0.279221	1	Gm14410
ENSMUSG00000028848		17.0331	14.0359	13.3755	14.6919	0.837687	-0.255517	0.279414	1	Gpn2
ENSMUSG00000042444		3.59074	4.94011	6.31832	4.7928	1.21549	0.281535	0.279513	1	Mindy2
ENSMUSG00000046080		0.0380429	0.0765674	0.230782	0.123754	2.89817	1.53514	0.27969	1	Clec9a
ENSMUSG00000050671		0.216823	0.169707	0.0243579	0.111957	0.329946	-1.5997	0.280007	1	Ism2
ENSMUSG00000107283		9.49115	9.55121	8.05917	9.32858	0.850202	-0.234122	0.280145	1	Mpv17
ENSMUSG00000046169		0.208846	0.234418	0.41419	0.298628	1.4945	0.57966	0.280248	1	Adamts6
ENSMUSG00000023903		0.0590588	0.095092	0.0358272	0.0109782	0.282293	-1.82473	0.280249	1	Mmp25
ENSMUSG00000091119		0.784125	0.603419	1.16588	1.32897	1.6657	0.736127	0.280272	1	Ccdc152
ENSMUSG00000021890		11.1812	15.4657	19.0338	15.0581	1.19448	0.256388	0.2803	1	Eaf1
ENSMUSG00000003429		145.841	121.914	110.041	129.694	0.830938	-0.267187	0.280312	1	Rps11
ENSMUSG00000020072		0.1768	0.228753	0.0766095	0.0704245	0.3385	-1.56277	0.280319	1	Pbld2
ENSMUSG00000031731		7.88578	9.18307	11.2298	9.86841	1.15139	0.203379	0.280544	1	Ap1g1
ENSMUSG00000030344		0.238393	0.519786	0.241029	0.203106	0.551536	-0.858472	0.280844	1	Akap3
ENSMUSG00000051341		4.73148	5.83723	7.76619	5.8328	1.1983	0.260993	0.280884	1	Zfp52
ENSMUSG00000114797		1.63129	1.2856	2.12625	1.68972	1.20884	0.273626	0.280908	1	Gm49336
ENSMUSG00000021696		0.109261	0.0785374	0.142032	0.290145	2.13911	1.09701	0.281085	1	Elovl7
ENSMUSG00000041598		13.0674	12.06	10.7434	12.4649	0.85863	-0.219891	0.281187	1	Cdc42ep4
ENSMUSG00000071176		0.0204032	0.0205323	0.0481339	0.0758535	2.82725	1.4994	0.281269	1	Arhgef10
ENSMUSG00000049882		5.1641	4.57451	4.54533	4.20944	0.833519	-0.262712	0.281733	1	Vcpkmt
ENSMUSG00000037447		0.614389	0.794209	0.661586	0.547821	0.80092	-0.320269	0.281756	1	Arid5a
ENSMUSG00000033411		0.467193	0.878975	1.25278	0.818105	1.44185	0.527917	0.281865	1	Ctdspl2
ENSMUSG00000035337		0.10781	0.216985	0.381509	0.601214	2.85965	1.51584	0.281943	1	Uchl4
ENSMUSG00000025971		1.12904	0.912146	0.828007	0.901567	0.785372	-0.348551	0.281998	1	Maip1
ENSMUSG00000030433		0.0796158	0.240359	0.0402482	0.0739976	0.339982	-1.55647	0.282081	1	Sbk2
ENSMUSG00000078485		3.97879	4.01154	3.34599	3.97065	0.852809	-0.229705	0.282285	1	Plekhn1
ENSMUSG00000039089		0.477215	0.519173	0.899784	0.545434	1.34533	0.427959	0.282424	1	L3mbtl3
ENSMUSG00000022557		34.5069	30.2913	28.4634	31.9143	0.865168	-0.208948	0.28244	1	Bop1
ENSMUSG00000028398		60.609	56.3139	54.1856	54.0536	0.859618	-0.218232	0.282753	1	Dmac1
ENSMUSG00000037742		2843.27	2903.56	2659.52	2793.49	0.883031	-0.179464	0.283085	1	Eef1a1
ENSMUSG00000090258		0.374088	0.166083	0.15574	0.153393	0.524582	-0.930761	0.283304	1	Churc1
ENSMUSG00000067768		1.54147	1.13264	1.31114	0.750461	0.709601	-0.494919	0.283747	1	Xlr4b
ENSMUSG00000074063		13.844	14.1438	12.4577	13.3243	0.857402	-0.221956	0.283845	1	Osgin1
ENSMUSG00000027676		0.227223	0.533541	0.757277	0.492773	1.54564	0.628204	0.284019	1	Ccdc39
ENSMUSG00000075700		45.3011	48.7615	75.2556	50.7286	1.24309	0.313933	0.28415	1	Selenot
ENSMUSG00000008690		18.8749	18.1384	16.9414	17.6816	0.869486	-0.201766	0.28417	1	Ncaph2
ENSMUSG00000022685		1.97889	2.0617	2.08316	1.46058	0.81376	-0.297325	0.284253	1	Parn
ENSMUSG00000054951		1.01449	0.933406	1.9342	1.10454	1.44178	0.527851	0.284262	1	9130008F23Rik
ENSMUSG00000047735		24.5726	23.5666	32.8964	26.2285	1.13904	0.187816	0.284276	1	Samd9l
ENSMUSG00000022420		6.91608	7.96165	6.27743	7.03676	0.835115	-0.259953	0.284338	1	Dnal4
ENSMUSG00000059323		1.64304	2.035	1.5462	1.60932	0.801205	-0.319756	0.284476	1	Tonsl
ENSMUSG00000025968		6.80912	7.65514	9.40637	8.47416	1.15099	0.202878	0.284635	1	Ndufs1
ENSMUSG00000030323		0.552382	0.934608	0.423472	0.677014	0.697472	-0.519793	0.284662	1	Ift122
ENSMUSG00000032261		8.05171	8.29501	10.4598	9.70416	1.14693	0.197772	0.285249	1	Sh3bgrl2
ENSMUSG00000109305		2.7937	2.76206	2.2795	2.00436	0.716072	-0.481823	0.285349	1	Smim38
ENSMUSG00000004931		13.5679	14.4389	11.4608	14.3227	0.858627	-0.219897	0.285533	1	Apba3
ENSMUSG00000028795		7.51282	6.56475	6.158	6.32175	0.82245	-0.282	0.285539	1	Ccdc28b
ENSMUSG00000029634		6.68115	7.99288	12.5811	7.99008	1.30304	0.381879	0.285563	1	Rnf6
ENSMUSG00000022401		0.742251	0.962733	1.26744	1.05014	1.26808	0.342651	0.285573	1	Xpnpep3
ENSMUSG00000009563		13.8214	13.8468	11.9601	13.5905	0.859641	-0.218193	0.285728	1	Tor2a
ENSMUSG00000001508		0.866458	0.363309	0.21901	0.402658	0.465307	-1.10375	0.285852	1	Sgca
ENSMUSG00000039770		19.1281	17.6676	23.9097	21.3951	1.14216	0.191767	0.285951	1	Ypel5
ENSMUSG00000033862		3.31817	3.3831	2.85458	3.08402	0.824866	-0.277768	0.286122	1	Cdk10
ENSMUSG00000113880		0.233143	0.469236	0.550017	1.22791	2.39866	1.26223	0.286379	1	A030005L19Rik
ENSMUSG00000040463		28.7985	28.5245	25.4064	28.5821	0.876481	-0.190206	0.286479	1	Mybbp1a
ENSMUSG00000047414		2.7583	3.37989	4.1668	3.58912	1.17791	0.236228	0.286548	1	Flrt2
ENSMUSG00000016253		8.82099	8.96426	11.8621	10.541	1.1705	0.227126	0.286588	1	Nelfcd
ENSMUSG00000068246		0.515961	0.103845	0.556446	0.703343	1.84804	0.885997	0.286607	1	Apol9b
ENSMUSG00000004843		31.0265	33.1844	45.4613	34.3629	1.15473	0.207562	0.286745	1	Chmp2b
ENSMUSG00000037364		31.0322	32.7792	29.6001	30.6075	0.878492	-0.186899	0.28679	1	Srrt
ENSMUSG00000022179		0.773305	0.839635	1.41969	1.02136	1.4056	0.491185	0.286804	1	4931414P19Rik
ENSMUSG00000026097		4.52066	4.83025	6.1435	5.68459	1.17689	0.234978	0.286824	1	Ormdl1
ENSMUSG00000045854		10.4946	11.1139	9.944	9.09011	0.819347	-0.287454	0.287012	1	Lyrm2
ENSMUSG00000027208		0.019285	0	0.11699	0.0537724	7.88989	2.98001	0.287125	1	Fgf7
ENSMUSG00000039128		14.5425	13.5424	13.2586	12.8607	0.863426	-0.211856	0.28736	1	Cdc123
ENSMUSG00000109293		0.246713	0.303446	0.221726	0.0254782	0.413879	-1.27272	0.287457	1	Dcst2
ENSMUSG00000051223		37.7721	46.5293	63.6602	45.8032	1.2088	0.27357	0.28756	1	Bzw1
ENSMUSG00000020455		10.4979	10.8461	9.07501	10.5865	0.858184	-0.220641	0.287682	1	Trim11
ENSMUSG00000028035		2.82995	3.4088	4.76153	3.3808	1.21435	0.28018	0.287808	1	Dnajb4
ENSMUSG00000000861		0.00950857	0.0143531	0.0480687	0.0309315	3.09075	1.62795	0.287904	1	Bcl11a
ENSMUSG00000066640		1.09993	1.18978	0.989615	1.04483	0.827782	-0.272678	0.287914	1	Fbxl18
ENSMUSG00000040675		1.77956	2.03244	2.1134	2.95354	1.24246	0.3132	0.28798	1	Mthfd1l
ENSMUSG00000059981		9.28539	11.056	8.89183	10.1675	0.875059	-0.192548	0.288107	1	Taok2
ENSMUSG00000022892		29.7765	37.1434	44.2719	37.2797	1.13621	0.184223	0.28819	1	App
ENSMUSG00000040724		0.0789153	0.084709	0.164895	0.127134	1.65819	0.729612	0.28871	1	Kcna2
ENSMUSG00000058587		7.14511	8.66005	11.5802	8.55696	1.18599	0.246094	0.288799	1	Tmod3
ENSMUSG00000060224		0.208142	0.484374	0.210444	0.229727	0.600358	-0.736104	0.28881	1	Pyroxd2
ENSMUSG00000057561		25.6532	25.3316	34.066	28.5221	1.13954	0.188451	0.28891	1	Eif1a
ENSMUSG00000004748		0.937043	1.19685	1.31179	2.00981	1.45909	0.54507	0.289013	1	Mtfp1
ENSMUSG00000048279		0.181034	0.222321	0.192343	0.128333	0.73962	-0.435144	0.289251	1	Sacs
ENSMUSG00000028007		3.2506	2.97379	4.11076	3.79783	1.17875	0.237254	0.289624	1	Snx7
ENSMUSG00000026893		1.41481	1.34981	2.34076	1.53699	1.29862	0.376984	0.289774	1	Gca
ENSMUSG00000024083		4.03659	5.09424	7.34432	4.98483	1.25698	0.329967	0.289838	1	Pja2
ENSMUSG00000034022		22.2238	27.1728	22.155	24.3632	0.879649	-0.185	0.28991	1	Cpsf1
ENSMUSG00000033446		1.72834	2.62642	2.08756	1.67106	0.807276	-0.308865	0.290003	1	Lpar6
ENSMUSG00000020865		13.1036	17.8881	15.0935	14.0078	0.877639	-0.1883	0.290024	1	Abcc3
ENSMUSG00000038524		1.51072	1.71608	1.28443	1.47858	0.799037	-0.323666	0.290099	1	Fchsd1
ENSMUSG00000038116		5.26162	6.02699	7.55172	6.4058	1.15104	0.202936	0.290287	1	Phf20
ENSMUSG00000056758		0.110994	0.111697	0.30861	0.128952	1.8148	0.859812	0.290298	1	Hmga2
ENSMUSG00000050957		8.05089	9.17021	10.3762	12.9098	1.26267	0.336482	0.290456	1	Insl6
ENSMUSG00000036639		4.37996	3.55182	2.66564	3.83374	0.761273	-0.393515	0.290633	1	Nudt1
ENSMUSG00000038500		3.92417	3.53244	3.26446	3.35486	0.824034	-0.279224	0.290713	1	Prr3
ENSMUSG00000021131		25.4331	23.5716	21.8923	23.8608	0.867567	-0.204954	0.290853	1	Erh
ENSMUSG00000014956		7.05987	8.24821	10.9913	8.23144	1.16823	0.224328	0.29089	1	Ppp1cb
ENSMUSG00000029371		0	0.0676694	0.509907	0.0624987	8.06263	3.01125	0.290912	1	Cxcl5
ENSMUSG00000021840		4.39444	5.19595	6.50071	5.43644	1.15929	0.213236	0.290985	1	Mapk1ip1l
ENSMUSG00000058594		11.4377	13.0751	11.6756	11.2565	0.871806	-0.197921	0.291006	1	Fbh1
ENSMUSG00000020326		18.9768	23.9608	31.6292	23.423	1.19441	0.256299	0.291083	1	Ccng1
ENSMUSG00000038055		4.12852	4.38024	3.17313	4.34071	0.82417	-0.278986	0.291091	1	Dexi
ENSMUSG00000020211		21.7512	20.6082	18.7752	20.6762	0.86586	-0.207795	0.291117	1	Sf3a2
ENSMUSG00000024736		37.1722	27.7749	25.6218	29.5952	0.787277	-0.345057	0.291159	1	Tmem132a
ENSMUSG00000021215		0.180097	0.253731	0.400595	0.345935	1.6083	0.685537	0.291321	1	Net1
ENSMUSG00000044037		2.35304	3.55725	2.49748	2.67189	0.81996	-0.286375	0.291337	1	Als2cl
ENSMUSG00000054814		1.02253	1.029	1.10653	0.645955	0.790941	-0.338359	0.291401	1	Usp46
ENSMUSG00000023452		10.229	11.105	9.39494	10.4994	0.869247	-0.202161	0.291527	1	Pisd
ENSMUSG00000047953		0.769785	0.57382	0.547692	0.317984	0.593247	-0.753296	0.291728	1	Gp5
ENSMUSG00000041939		3.62947	3.98234	4.59294	5.33208	1.21605	0.282201	0.291744	1	Mvk
ENSMUSG00000030842		58.4294	51.1723	50.7235	52.8576	0.876934	-0.189461	0.29175	1	Lamtor1
ENSMUSG00000006262		1.60834	1.89106	2.60349	1.88598	1.19335	0.255023	0.291763	1	Mob1b
ENSMUSG00000026925		4.41275	5.53985	5.05054	4.02014	0.849439	-0.235417	0.291785	1	Inpp5e
ENSMUSG00000051747		0.00266921	0.00322332	0.00755643	0.00645021	2.21514	1.1474	0.291799	1	Ttn
ENSMUSG00000068264		15.3953	16.2142	15.4893	13.5023	0.852701	-0.229888	0.2919	1	Ap5s1
ENSMUSG00000025862		5.32265	6.22493	9.61478	6.24187	1.27603	0.351666	0.292091	1	Stag2
ENSMUSG00000030678		73.9824	77.4794	68.7144	74.513	0.880663	-0.183338	0.292178	1	Maz
ENSMUSG00000030374		10.2087	11.5724	9.92374	10.5198	0.875226	-0.192272	0.292573	1	Strn4
ENSMUSG00000032549		2.02941	2.36801	1.93856	1.90934	0.815899	-0.293537	0.292578	1	Rab6b
ENSMUSG00000047554		4.37355	4.54077	6.56816	4.77876	1.18133	0.240413	0.292682	1	Tmem41b
ENSMUSG00000064284		7.32062	7.41883	11.0503	8.48108	1.22978	0.298398	0.292706	1	Cdpf1
ENSMUSG00000043795		0	0.0250732	0.0503822	0.162101	8.25579	3.04541	0.293337	1	Prr33
ENSMUSG00000038564		2.70733	3.48655	2.90955	2.70984	0.84708	-0.23943	0.293453	1	Ift172
ENSMUSG00000006288		7.01111	7.30358	6.09157	7.01762	0.853209	-0.229029	0.293842	1	Ttc5
ENSMUSG00000078994		2.69525	3.77011	2.99757	2.50506	0.795133	-0.330731	0.293924	1	Zfp429
ENSMUSG00000035183		0.725845	1.56909	0.869775	0.69961	0.643521	-0.635942	0.294136	1	Slc24a5
ENSMUSG00000015112		3.61181	4.24874	3.26824	3.72482	0.830646	-0.267694	0.294166	1	Slc25a13
ENSMUSG00000095742		12.6306	18.6768	10.946	13.4164	0.730051	-0.453932	0.294182	1	CAAA01147332.1
ENSMUSG00000050912		32.6385	32.8248	49.8251	35.1665	1.20392	0.267735	0.294417	1	Tmem123
ENSMUSG00000047221		0.498657	0.615125	1.08966	0.627925	1.43311	0.519153	0.29462	1	Fam185a
ENSMUSG00000026657		1.05161	1.45579	1.73519	1.41897	1.1748	0.232413	0.294728	1	Frmd4a
ENSMUSG00000056579		6.0231	6.98076	8.75722	7.27869	1.14806	0.199197	0.294766	1	Tug1
ENSMUSG00000036246		39.6675	43.3246	37.7451	40.8005	0.882061	-0.181049	0.294825	1	Gmip
ENSMUSG00000024811		6.31433	8.1049	10.9852	7.87722	1.21868	0.285318	0.294838	1	Tnks2
ENSMUSG00000031715		5.20303	4.96848	7.89901	5.50211	1.22042	0.287377	0.294852	1	Smarca5
ENSMUSG00000044056		0.360332	0.120871	0.485756	0.781444	2.41363	1.2712	0.295	1	Efcab9
ENSMUSG00000032883		1.86892	2.51731	3.00882	2.75254	1.22722	0.295395	0.295029	1	Acsl3
ENSMUSG00000022436		17.7525	14.358	13.6943	15.1553	0.832873	-0.263832	0.295089	1	Sh3bp1
ENSMUSG00000024217		7.13691	6.15745	6.16698	6.1869	0.861752	-0.214656	0.295315	1	Snrpc
ENSMUSG00000041147		0.19283	0.304937	0.213531	0.170689	0.722462	-0.469007	0.295353	1	Brca2
ENSMUSG00000020063		1.53921	2.03374	3.26691	1.9657	1.36316	0.446959	0.295665	1	Sirt1
ENSMUSG00000030512		5.80564	4.59044	4.83164	4.51498	0.831918	-0.265487	0.295729	1	Snrpa1
ENSMUSG00000002028		1.37149	1.77721	2.14647	1.80904	1.17208	0.229076	0.295774	1	Kmt2a
ENSMUSG00000027509		19.6448	18.2883	15.9442	19.2615	0.863219	-0.212202	0.295797	1	Rae1
ENSMUSG00000026335		2.34391	3.30224	3.87694	3.22615	1.17544	0.233196	0.296048	1	Pam
ENSMUSG00000031930		10.2031	10.1397	9.02375	10.0803	0.873947	-0.194383	0.296269	1	Wwp2
ENSMUSG00000028863		3.07719	3.36279	3.02615	2.77067	0.837768	-0.255377	0.296378	1	Meaf6
ENSMUSG00000020808		0.520123	0.672962	0.350584	0.41436	0.599864	-0.737292	0.29647	1	Pimreg
ENSMUSG00000063594		0.905407	0.289907	0.12483	0.344256	0.360858	-1.4705	0.296476	1	Gng8
ENSMUSG00000031327		0.127399	0.0854699	0.0686975	0.0394695	0.46696	-1.09863	0.296533	1	Chic1
ENSMUSG00000073125		0.0331416	0	0.134033	0.0462044	4.83634	2.27391	0.296539	1	Xlr3b
ENSMUSG00000023072		0.997377	0.941732	0.859014	0.720996	0.75576	-0.404	0.29662	1	Cep89
ENSMUSG00000002147		47.6969	55.4305	48.2388	49.5021	0.883951	-0.177961	0.296681	1	Stat6
ENSMUSG00000016255		0.579154	0.537986	0.45043	0.12422	0.473148	-1.07964	0.296687	1	Tubb1
ENSMUSG00000029587		1.46345	1.84089	1.30556	1.5502	0.808211	-0.307197	0.29696	1	Zfp12
ENSMUSG00000033096		7.73942	11.397	12.1027	11.9408	1.17653	0.234539	0.29735	1	Apmap
ENSMUSG00000040350		0.0742055	0.0663779	0.0250087	0.0306529	0.368027	-1.44212	0.297568	1	Trim7
ENSMUSG00000020176		0.0137832	0.00693521	0.0627103	0.0256211	3.88897	1.95939	0.29767	1	Grb10
ENSMUSG00000033713		1.96611	1.82509	1.86671	1.59452	0.846654	-0.240155	0.297764	1	Foxn3
ENSMUSG00000015747		5.11649	5.08569	4.22097	5.00342	0.841842	-0.248378	0.297891	1	Vps45
ENSMUSG00000096199		0.505669	0.492454	0.874093	0.682237	1.44621	0.532282	0.297902	1	Ptrhd1
ENSMUSG00000031077		2.56778	2.95548	2.45014	2.38658	0.816235	-0.292943	0.298018	1	Fadd
ENSMUSG00000032380		0.0455326	0	0.107418	0.0846391	3.77428	1.9162	0.298026	1	Dapk2
ENSMUSG00000029229		3.57196	3.62688	4.88457	4.08419	1.15709	0.210503	0.29808	1	Chic2
ENSMUSG00000032637		45.1903	48.0862	41.6244	46.652	0.881873	-0.181358	0.298138	1	Atxn2l
ENSMUSG00000048720		1.41378	1.4377	2.27201	1.61831	1.26548	0.339685	0.298229	1	Tbc1d12
ENSMUSG00000029516		0.0228925	0.0422352	0.0192881	0.00709235	0.377917	-1.40386	0.298273	1	Cit
ENSMUSG00000054723		2.84717	2.89077	2.08189	2.74076	0.783539	-0.351922	0.298292	1	Vmac
ENSMUSG00000023921		5.06264	6.7929	8.01249	6.93506	1.17736	0.235553	0.298589	1	Mmut
ENSMUSG00000020131		1.03761	0.895007	1.60574	1.23993	1.36251	0.446271	0.298615	1	Pcsk4
ENSMUSG00000025764		0.958891	1.29898	1.81967	1.24772	1.26641	0.340747	0.298618	1	Jade1
ENSMUSG00000028716		2.36036	1.5599	1.42476	1.60442	0.713804	-0.486399	0.298637	1	Pdzk1ip1
ENSMUSG00000020185		0.0139056	0.0699679	0.0210891	0	0.235763	-2.08459	0.298668	1	E2f7
ENSMUSG00000042472		1.76675	1.93698	1.88331	1.49518	0.848037	-0.237801	0.298677	1	Zfp410
ENSMUSG00000010538		0.0563289	0.113371	0.512567	0.209416	3.97809	1.99208	0.298706	1	Tsacc
ENSMUSG00000036693		14.0189	13.8998	13.0373	12.859	0.862273	-0.213784	0.299	1	Nop14
ENSMUSG00000049106		6.40924	7.16055	8.8782	7.94589	1.15418	0.206864	0.299007	1	Dcaf5
ENSMUSG00000055184		1.5152	1.29463	1.1851	0.956565	0.705433	-0.503419	0.299068	1	Fam72a
ENSMUSG00000035435		0.0899321	0.0339379	0.0113658	0.0208965	0.23936	-2.06274	0.299118	1	Abca17
ENSMUSG00000028295		3.23559	2.71339	4.15213	4.12535	1.28956	0.366875	0.299124	1	Smim8
ENSMUSG00000037890		0.572059	0.558912	0.42677	0.516205	0.77619	-0.365518	0.299217	1	Wdr19
ENSMUSG00000019883		0.0911094	0.137529	0.276351	0.2117	1.99556	0.996795	0.299412	1	Echdc1
ENSMUSG00000025915		3.00255	2.82334	4.3899	3.15272	1.19922	0.262091	0.299458	1	Sgk3
ENSMUSG00000067878		0.0433329	0	0.219061	0.040275	5.30413	2.40712	0.299482	1	Map7d3
ENSMUSG00000022972		1.10375	0.674373	1.67393	1.24569	1.50955	0.594116	0.299573	1	Cfap298
ENSMUSG00000036672		4.39804	3.6306	2.55337	3.99188	0.758147	-0.39945	0.299603	1	Cenpt
ENSMUSG00000067995		16.5241	16.9294	14.5051	16.0327	0.849914	-0.234611	0.299622	1	Gtf2f2
ENSMUSG00000032536		5.45738	6.92131	5.70922	5.91996	0.877684	-0.188226	0.29973	1	Trak1
ENSMUSG00000038740		4.98035	6.02145	5.29626	4.97524	0.870751	-0.199668	0.299739	1	Mvb12b
ENSMUSG00000054321		0.2433	0.12242	0.319789	0.327891	1.62714	0.702336	0.299831	1	Taf4b
ENSMUSG00000002984		13.8655	12.3191	10.0897	13.2483	0.828827	-0.270857	0.299872	1	Tomm40
ENSMUSG00000001168		0.257466	0.148054	0.0371876	0.0683706	0.240826	-2.05394	0.299927	1	Oas1h
ENSMUSG00000046351		0.960118	1.45936	1.68868	1.53375	1.24703	0.318496	0.299982	1	Zfp322a
ENSMUSG00000042138		3.24502	2.82427	4.27405	3.63554	1.20708	0.271523	0.300003	1	Msantd2
ENSMUSG00000029056		10.8139	11.768	9.28072	11.5868	0.862206	-0.213895	0.300014	1	Pank4
ENSMUSG00000014763		2.98739	3.90517	3.23293	3.11145	0.859892	-0.217773	0.300015	1	Fam120b
ENSMUSG00000049038		0.143008	0.143913	0.180738	0.664584	2.76599	1.4678	0.300043	1	Mterf2
ENSMUSG00000096606		0.0621817	0	0.0838259	0.173381	3.73007	1.8992	0.300128	1	Tpbgl
ENSMUSG00000030844		56.4508	53.7871	54.2621	49.8473	0.876766	-0.189736	0.300229	1	Rgs10
ENSMUSG00000001785		9.11249	10.2843	13.2817	11.0024	1.16496	0.220277	0.300246	1	Pwp1
ENSMUSG00000031137		0.0155854	0.015684	0.0787889	0.0869135	4.93214	2.30221	0.300396	1	Fgf13
ENSMUSG00000011832		0.947943	0.887387	1.24818	1.18839	1.23247	0.301557	0.300399	1	Evi5l
ENSMUSG00000039956		0.356571	0.318958	0.680973	0.699642	1.89693	0.923663	0.300464	1	Mrap
ENSMUSG00000090100		0.285566	0.447638	0.538581	0.489995	1.31423	0.394217	0.300464	1	Ttbk2
ENSMUSG00000102416		0.251413	0.144574	0	0.100145	0.236709	-2.07882	0.300473	1	4933424G06Rik
ENSMUSG00000020537		17.712	16.3155	14.4802	17.1266	0.863606	-0.211556	0.300529	1	Drg2
ENSMUSG00000028772		6.09894	5.66754	4.972	5.79622	0.850905	-0.232929	0.300564	1	Zcchc17
ENSMUSG00000022559		11.777	15.163	11.5571	13.1727	0.858514	-0.220087	0.300643	1	Fbxl6
ENSMUSG00000035024		0.500086	0.615084	0.834669	0.723016	1.30229	0.38105	0.300754	1	Ncapd3
ENSMUSG00000021257		0.856128	0.946288	0.695316	0.730492	0.737247	-0.439781	0.300849	1	Angel1
ENSMUSG00000038174		0.249698	0.277453	0.473361	0.294932	1.35263	0.435772	0.300909	1	Fam126b
ENSMUSG00000040225		4.16884	5.41736	6.9344	5.25304	1.18521	0.245137	0.300959	1	Prrc2c
ENSMUSG00000007379		0.210071	0.431992	0.554072	0.42445	1.4324	0.518438	0.301	1	Dennd2c
ENSMUSG00000035898		2.17263	1.94688	3.38425	2.24765	1.2644	0.338455	0.301156	1	Uba6
ENSMUSG00000034334		2.2075	2.45287	3.95234	2.82112	1.35037	0.433352	0.301189	1	Fam151b
ENSMUSG00000047344		0.753348	1.01082	1.99941	0.977344	1.56853	0.649415	0.301225	1	Lancl3
ENSMUSG00000024270		11.5187	14.3309	17.4303	14.4794	1.15074	0.202566	0.301412	1	Slc39a6
ENSMUSG00000060675		0.225245	0.216815	0.31685	0.400496	1.51079	0.595303	0.30143	1	Plaat3
ENSMUSG00000067365		5.93755	5.69721	8.25443	6.46506	1.17312	0.230352	0.301504	1	Tmem128
ENSMUSG00000020589		8.57812	8.79254	11.3629	9.86778	1.13568	0.183562	0.301581	1	Cyria
ENSMUSG00000029195		0	0.0277134	0.0696092	0.0767873	5.10566	2.3521	0.301697	1	Klb
ENSMUSG00000074570		0.199408	0.0590207	0.0474386	0.0545108	0.359991	-1.47397	0.301802	1	Cass4
ENSMUSG00000071252		0.0526544	0.16956	0.191652	0.234906	1.8236	0.866786	0.301848	1	2210408I21Rik
ENSMUSG00000079442		6.99625	8.73258	6.96616	7.69708	0.871162	-0.198987	0.302093	1	St6galnac4
ENSMUSG00000004270		12.286	13.7911	16.3752	15.837	1.15078	0.202615	0.30231	1	Lpcat3
ENSMUSG00000025044		26.4117	24.8301	33.1627	29.2556	1.13021	0.176587	0.302332	1	Msr1
ENSMUSG00000032381		93.7545	89.8236	122.882	101.599	1.13435	0.181868	0.302402	1	Ciao2a
ENSMUSG00000024425		14.9199	17.4237	22.2472	17.3798	1.14021	0.189298	0.302409	1	Ndfip1
ENSMUSG00000033365		30.4776	33.5473	27.8943	32.5199	0.880114	-0.184237	0.302671	1	Ipo13
ENSMUSG00000056763		0.624486	0.912132	1.06796	0.908769	1.20295	0.266578	0.302702	1	Cspp1
ENSMUSG00000040339		9.2166	8.94328	12.1285	10.2815	1.14528	0.1957	0.302717	1	Fam102b
ENSMUSG00000047036		6.12089	7.69953	10.0607	7.50409	1.18396	0.243615	0.302775	1	Zfp445
ENSMUSG00000020580		2.68183	3.0662	4.06496	3.07908	1.15591	0.209035	0.302801	1	Rock2
ENSMUSG00000016552		1.49765	2.32438	2.62322	2.33302	1.21439	0.280232	0.303109	1	Foxred2
ENSMUSG00000041241		7.01542	7.23316	5.95307	7.1171	0.854714	-0.226486	0.30336	1	Mul1
ENSMUSG00000028573		1.29691	1.57477	1.32209	1.15559	0.804278	-0.314234	0.303373	1	Fggy
ENSMUSG00000071042		0.182336	0.572056	0.791631	0.518376	1.64059	0.714211	0.303613	1	Rasgrp3
ENSMUSG00000041417		5.79208	6.42911	8.47004	6.59056	1.14574	0.196285	0.303634	1	Pik3r1
ENSMUSG00000047514		11.3056	15.4419	19.9062	14.8279	1.21154	0.276836	0.303649	1	Tspyl1
ENSMUSG00000022781		12.3985	14.425	18.2023	14.6679	1.14064	0.189847	0.30367	1	Pak2
ENSMUSG00000040824		23.9736	19.334	20.8521	18.635	0.843687	-0.245221	0.303815	1	Snrpd2
ENSMUSG00000029467		25.4115	30.1954	36.7215	31.0187	1.1348	0.182438	0.303937	1	Atp2a2
ENSMUSG00000034271		8.74828	8.24608	10.8499	10.6515	1.17501	0.232671	0.304206	1	Jdp2
ENSMUSG00000059923		108.327	116.492	109.504	104.636	0.886556	-0.173716	0.304265	1	Grb2
ENSMUSG00000025555		0	0.0228219	0.0229292	0.0948512	5.03469	2.3319	0.304354	1	Farp1
ENSMUSG00000026771		1.45627	1.44095	2.35333	1.55738	1.25065	0.322676	0.304362	1	Spopl
ENSMUSG00000021910		21.7557	26.698	22.3322	23.714	0.887469	-0.172231	0.304402	1	Nisch
ENSMUSG00000048458		0.301332	0.263686	0.145709	0.207007	0.580719	-0.784087	0.304442	1	Inka2
ENSMUSG00000030847		20.2191	21.3312	18.5146	20.2921	0.869995	-0.200921	0.304491	1	Bag3
ENSMUSG00000037313		3.17421	3.47823	3.138	2.75353	0.824012	-0.279262	0.304598	1	Tacc3
ENSMUSG00000028798		34.3983	31.517	29.9032	32.3798	0.877784	-0.188063	0.304878	1	Eif3i
ENSMUSG00000040389		0.683227	1.63455	1.94201	1.58154	1.43305	0.519085	0.304953	1	Wdr47
ENSMUSG00000032423		4.89508	6.08453	7.65301	5.951	1.15437	0.207109	0.304981	1	Syncrip
ENSMUSG00000047746		0.0567679	0.102829	0.0229583	0.0316572	0.32251	-1.63258	0.305094	1	Fbxo40
ENSMUSG00000024436		8.03586	7.3927	6.88177	6.99503	0.835165	-0.259867	0.305132	1	Mrps18b
ENSMUSG00000027942		3.50693	3.08798	2.15041	3.35	0.776531	-0.364885	0.305282	1	4933434E20Rik
ENSMUSG00000060639		23.9522	25.231	22.8234	21.7015	0.842255	-0.247671	0.305458	1	H4c9
ENSMUSG00000023025		3.8069	4.27862	7.16651	4.33827	1.32054	0.401127	0.305477	1	Larp4
ENSMUSG00000051675		3.39474	4.99744	5.51126	5.24661	1.20001	0.263051	0.305596	1	Trim32
ENSMUSG00000041028		58.5686	68.0352	81.1696	72.555	1.13115	0.177789	0.305725	1	Ghitm
ENSMUSG00000044934		1.12462	1.68045	1.24042	1.1614	0.801655	-0.318947	0.305867	1	Zfp367
ENSMUSG00000020412		10.9149	12.3554	10.8187	10.9891	0.87355	-0.195038	0.305885	1	Ascc2
ENSMUSG00000004040		10.73	14.2186	15.5285	14.8431	1.13747	0.185834	0.306006	1	Stat3
ENSMUSG00000047604		0.492754	0.758392	1.02571	1.02372	1.53525	0.618472	0.306037	1	Frat2
ENSMUSG00000040565		3.93813	3.94462	5.83364	4.21636	1.18238	0.241693	0.306198	1	Btaf1
ENSMUSG00000015981		0.0816304	0.301205	0.0550221	0.07587	0.325704	-1.61837	0.306242	1	Stk32c
ENSMUSG00000030649		0.55829	0.879375	0.63809	0.496333	0.73833	-0.437661	0.306329	1	Anapc15
ENSMUSG00000025787		0.330034	0.415153	0.667368	0.511241	1.47371	0.559455	0.306359	1	Tgm4
ENSMUSG00000046111		0.42818	0.434771	0.616222	0.53779	1.24244	0.31318	0.306457	1	Cep295
ENSMUSG00000053094		20.4193	21.505	26.0545	25.1336	1.13609	0.184071	0.306463	1	Tmem248
ENSMUSG00000019732		0.830061	0.995951	1.8076	1.06821	1.46313	0.549053	0.306881	1	Calr3
ENSMUSG00000002763		16.105	16.3397	15.0318	15.4132	0.872975	-0.195987	0.30694	1	Pex6
ENSMUSG00000031641		1.34102	1.47036	1.15349	1.27429	0.805033	-0.312881	0.307063	1	Cbr4
ENSMUSG00000027502		56.1702	53.1403	47.5458	55.7735	0.879163	-0.185797	0.307069	1	Rtf2
ENSMUSG00000069873		3.20221	2.74061	3.38892	4.56172	1.2435	0.314405	0.307307	1	4930438A08Rik
ENSMUSG00000003038		6.63223	7.97196	6.95394	6.41154	0.853329	-0.228825	0.307353	1	Hmgn2
ENSMUSG00000036452		1.21758	1.32253	1.17894	1.07777	0.826774	-0.274435	0.307483	1	Arhgap26
ENSMUSG00000022634		7.79209	10.3318	13.6264	9.94641	1.21259	0.278097	0.307553	1	Yaf2
ENSMUSG00000038393		34.3374	42.6282	37.394	35.5494	0.88444	-0.177164	0.307566	1	Txnip
ENSMUSG00000019916		23.9497	23.948	30.0951	28.3163	1.1334	0.180655	0.307635	1	P4ha1
ENSMUSG00000051390		18.9343	20.0445	16.3716	19.9721	0.869358	-0.201978	0.307701	1	Zbtb22
ENSMUSG00000057596		8.51726	7.21252	12.0493	8.69081	1.21899	0.285689	0.307867	1	Trim30d
ENSMUSG00000021037		52.9351	45.7958	46.2571	47.4971	0.880826	-0.183071	0.3079	1	Ahsa1
ENSMUSG00000060098		2.91457	3.23146	2.5022	3.05108	0.843184	-0.246081	0.307903	1	Prmt7
ENSMUSG00000030421		3.58125	4.82237	5.75888	4.9611	1.19124	0.252462	0.308075	1	Uri1
ENSMUSG00000037172		0.392939	0.459985	0.689168	0.536636	1.33752	0.419561	0.308077	1	Dennd11
ENSMUSG00000038900		171.357	145.287	145.811	151.175	0.869744	-0.201338	0.308161	1	Rpl12
ENSMUSG00000025959		1.02457	1.65124	1.5967	2.04775	1.28022	0.35639	0.308183	1	Klf7
ENSMUSG00000033021		27.6181	25.3715	22.7672	26.8603	0.870694	-0.199762	0.308204	1	Gmppa
ENSMUSG00000036712		2.11183	2.59133	3.39918	2.53683	1.17523	0.232937	0.308229	1	Cyld
ENSMUSG00000074922		18.3151	19.8318	27.5543	21.1081	1.18533	0.245286	0.308231	1	Fam122a
ENSMUSG00000031875		49.3172	52.9013	49.5233	47.5528	0.88394	-0.177979	0.308449	1	Cmtm3
ENSMUSG00000040532		5.42168	4.93361	3.81966	5.25352	0.815456	-0.294321	0.308473	1	Abhd11
ENSMUSG00000034163		7.45459	7.98367	9.78846	9.14657	1.14129	0.190667	0.308485	1	Zfc3h1
ENSMUSG00000014907		2.73306	2.70961	3.90954	3.27403	1.22529	0.293126	0.308501	1	Naf1
ENSMUSG00000018239		5.22356	4.57688	7.33013	5.81757	1.24202	0.312691	0.30852	1	Zcchc10
ENSMUSG00000025047		4.25674	4.30306	4.01171	3.9683	0.866978	-0.205932	0.308613	1	Pdcd11
ENSMUSG00000057110		2.38409	2.95569	2.66517	2.26725	0.861201	-0.215579	0.308622	1	Cntrl
ENSMUSG00000068115		0.336762	0.508339	0.276645	0.342341	0.68746	-0.540652	0.308722	1	Ninl
ENSMUSG00000030316		1.25845	1.43368	1.09232	1.19172	0.791395	-0.33753	0.308762	1	Tamm41
ENSMUSG00000021134		56.4022	62.6547	81.6404	63.2832	1.13171	0.178507	0.308791	1	Srsf5
ENSMUSG00000057236		11.347	13.7617	16.4338	14.1949	1.13697	0.185197	0.308935	1	Rbbp4
ENSMUSG00000046982		4.35936	4.2576	5.86955	4.92779	1.16295	0.217791	0.308938	1	Tshz1
ENSMUSG00000058835		34.2861	36.3321	54.0163	37.6133	1.20423	0.268115	0.308943	1	Abi1
ENSMUSG00000055805		29.3061	35.1293	28.9563	32.0757	0.88447	-0.177115	0.308951	1	Fmnl1
ENSMUSG00000025648		10.369	10.5897	8.89874	10.6523	0.869053	-0.202484	0.309248	1	Pfkfb4
ENSMUSG00000020801		1.99137	2.40477	1.5375	1.91815	0.734844	-0.44449	0.309285	1	Med31
ENSMUSG00000020305		1.64531	1.70236	1.51122	1.39998	0.808626	-0.306456	0.309293	1	Asb3
ENSMUSG00000047879		7.43096	7.71969	10.2831	8.33673	1.14161	0.191068	0.309433	1	Usp14
ENSMUSG00000029111		4.22134	3.76895	3.17695	3.98245	0.832984	-0.263639	0.309472	1	Nelfa
ENSMUSG00000027649		15.0516	16.8013	14.5859	15.1086	0.868885	-0.202762	0.309575	1	Ctnnbl1
ENSMUSG00000046879		28.1169	22.5447	31.1747	31.4736	1.14529	0.195714	0.309643	1	Irgm1
ENSMUSG00000028799		7.45003	8.05481	6.6194	7.55379	0.852173	-0.230782	0.310063	1	Zfp362
ENSMUSG00000026972		29.0479	26.0926	25.2565	26.6038	0.873192	-0.195629	0.310169	1	Arrdc1
ENSMUSG00000019943		6.3675	8.69007	11.4692	8.29767	1.22444	0.292123	0.310205	1	Atp2b1
ENSMUSG00000055069		0.27408	0.381896	0.575538	0.568263	1.63116	0.705899	0.310268	1	Rab39
ENSMUSG00000067873		4.53189	5.05151	6.12666	5.87068	1.16602	0.221597	0.310666	1	Htatsf1
ENSMUSG00000034158		6.2099	6.77668	10.8201	6.92873	1.26827	0.342859	0.310677	1	Lrrc58
ENSMUSG00000041438		9.63797	9.55283	12.3138	11.4883	1.15245	0.204698	0.310721	1	Utp4
ENSMUSG00000038848		15.4705	15.9676	21.5431	17.2054	1.14463	0.194876	0.310968	1	Ythdf1
ENSMUSG00000029780		9.56515	7.80139	10.8332	10.6298	1.14471	0.194986	0.311067	1	Nt5c3
ENSMUSG00000028383		4.39248	4.80367	6.09513	5.7072	1.19472	0.256674	0.311126	1	Hsdl2
ENSMUSG00000048661		1.45881	1.5729	3.30546	1.63431	1.50866	0.593271	0.311168	1	Lemd3
ENSMUSG00000021282		25.0826	25.9068	34.4696	27.5893	1.13032	0.176737	0.311639	1	Eif5
ENSMUSG00000098905		0.736599	0.876035	1.44887	0.871334	1.33661	0.418576	0.31168	1	Zfp953
ENSMUSG00000014776		0.0197222	0.218317	0.279165	0.256627	2.1584	1.10996	0.311745	1	Nol3
ENSMUSG00000059939		2.35633	2.72949	2.26241	2.1743	0.813135	-0.298432	0.31191	1	9430015G10Rik
ENSMUSG00000028719		39.0295	41.5619	55.7567	42.778	1.13573	0.183619	0.31205	1	Cmpk1
ENSMUSG00000021374		5.40057	7.61763	9.36825	7.30935	1.19637	0.258663	0.312054	1	Nup153
ENSMUSG00000022490		0.527576	0.337855	0.24246	0.133731	0.399006	-1.32552	0.312389	1	Ppp1r1a
ENSMUSG00000022031		10.8082	12.3674	11.413	10.1619	0.866969	-0.205947	0.312429	1	Elp3
ENSMUSG00000002661		12.6615	9.00487	8.80103	9.44833	0.778801	-0.360673	0.312505	1	Alkbh7
ENSMUSG00000032786		54.7344	61.6762	51.3496	59.3586	0.887348	-0.172429	0.312564	1	Alas1
ENSMUSG00000020458		74.0256	90.0745	116.08	88.2049	1.15915	0.213073	0.312632	1	Rtn4
ENSMUSG00000028139		1.07863	1.39559	0.778973	0.644475	0.536675	-0.89788	0.312662	1	Riiad1
ENSMUSG00000036160		11.4013	14.6166	12.8497	11.5978	0.87702	-0.189318	0.312707	1	Surf6
ENSMUSG00000009090		16.8441	20.7274	17.7203	17.8047	0.882641	-0.180101	0.312855	1	Ap1b1
ENSMUSG00000034641		63.2298	57.4337	55.1179	59.3841	0.881361	-0.182195	0.312891	1	Cd300ld
ENSMUSG00000025436		0.773489	1.51186	0.932436	0.788032	0.707539	-0.499119	0.312909	1	Atp23
ENSMUSG00000042688		4.17585	5.95873	7.8748	5.64296	1.245	0.316152	0.312911	1	Mapk6
ENSMUSG00000019944		0.13404	0.197144	0.0729734	0.114998	0.533509	-0.906414	0.313139	1	Rhobtb1
ENSMUSG00000015149		44.9225	46.346	40.1114	46.5509	0.884544	-0.176994	0.313404	1	Sirt2
ENSMUSG00000019518		1.43713	1.36392	1.11044	1.28142	0.794204	-0.332419	0.313418	1	Ap4m1
ENSMUSG00000020460		344.793	278.283	279.206	290.114	0.846558	-0.240319	0.313621	1	Rps27a
ENSMUSG00000033216		4.40544	4.32079	3.27844	4.42711	0.822847	-0.281304	0.313663	1	Eefsec
ENSMUSG00000030287		1.14679	1.43937	1.59161	1.65976	1.17439	0.231911	0.313804	1	Itpr2
ENSMUSG00000024078		5.53205	5.17223	4.7602	4.92288	0.840343	-0.250949	0.313877	1	Ttc27
ENSMUSG00000072501		1.87048	2.08464	3.35401	2.10887	1.28205	0.358456	0.314094	1	Phf20l1
ENSMUSG00000025766		0.280162	0.379527	0.555626	0.460693	1.43837	0.524439	0.314107	1	D3Ertd751e
ENSMUSG00000066829		0.592367	0.678338	0.764138	1.00621	1.30171	0.380409	0.314377	1	Zfp810
ENSMUSG00000034413		0.0296814	0.109521	0.140045	0.156326	2.02469	1.0177	0.314485	1	Neurl1b
ENSMUSG00000038664		1.59422	2.26532	2.70026	2.18549	1.18268	0.242061	0.314517	1	Herc1
ENSMUSG00000117924		33.7473	29.2417	26.8393	30.8211	0.849924	-0.234594	0.314559	1	Tmem223
ENSMUSG00000020368		63.919	73.2958	91.7907	74.5924	1.12846	0.174351	0.314672	1	Canx
ENSMUSG00000017478		6.67272	8.5463	7.18756	7.15842	0.880522	-0.183569	0.314705	1	Zc3h18
ENSMUSG00000026596		1.78633	2.62058	3.53009	2.46347	1.26983	0.344634	0.314806	1	Abl2
ENSMUSG00000033735		14.8776	14.8472	13.2914	14.5503	0.871581	-0.198293	0.315062	1	Spr
ENSMUSG00000022668		8.79095	9.06104	9.17547	7.44432	0.86467	-0.209779	0.315319	1	Gtpbp8
ENSMUSG00000026228		0	0	0.148593	0.0273194	inf	inf	0.315345	1	Htr2b
ENSMUSG00000038026		0	0	0.0738462	0.0135769	inf	inf	0.315345	1	Kcnj9
ENSMUSG00000040265		0	0	0.01295	0.00238089	inf	inf	0.315345	1	Dnm3
ENSMUSG00000046180		0	0	0.188036	0.034571	inf	inf	0.315345	1	Magea13
ENSMUSG00000076430		0	0	0.266767	0.049046	inf	inf	0.315345	1	Hus1b
ENSMUSG00000021585		5.35724	6.52323	8.34836	6.38515	1.15482	0.207669	0.315489	1	Cast
ENSMUSG00000026437		35.7235	37.921	33.2073	36.722	0.884678	-0.176775	0.315571	1	Cdk18
ENSMUSG00000053334		2.21921	2.77648	3.3151	3.27044	1.23075	0.299541	0.315574	1	Ficd
ENSMUSG00000002980		1.27273	1.24137	1.22741	0.800742	0.747161	-0.420508	0.315587	1	Bcam
ENSMUSG00000026499		6.67027	7.97688	10.0507	7.99418	1.1472	0.198112	0.315631	1	Acbd3
ENSMUSG00000021714		0.131718	0.192802	0.0847473	0.0890347	0.501661	-0.995215	0.315705	1	Cenpk
ENSMUSG00000041488		6.86591	8.34421	9.72524	9.00125	1.14825	0.199434	0.315746	1	Stx3
ENSMUSG00000022508		12.7987	11.2332	14.5471	14.7195	1.12979	0.176058	0.315751	1	Bcl6
ENSMUSG00000031441		2.51674	3.17149	4.15198	3.07535	1.18359	0.243175	0.316258	1	Atp11a
ENSMUSG00000024042		3.7463	4.46998	4.97218	5.30797	1.1679	0.223912	0.316496	1	Sik1
ENSMUSG00000005907		0.586699	0.949528	1.06407	0.961298	1.23574	0.305379	0.316594	1	Pex1
ENSMUSG00000032314		30.9263	32.2899	43.9344	33.7884	1.14168	0.191157	0.316627	1	Etfa
ENSMUSG00000031174		0.198795	0.121771	0.323338	0.2169	1.54811	0.630511	0.31669	1	Rpgr
ENSMUSG00000029265		6.69961	10.2761	20.3757	9.32352	1.62948	0.704413	0.316777	1	Dr1
ENSMUSG00000027104		2.72371	3.11051	4.16943	3.15016	1.16678	0.222527	0.316972	1	Atf2
ENSMUSG00000022864		0.717445	0.616094	1.01553	0.835744	1.28517	0.361956	0.317139	1	D16Ertd472e
ENSMUSG00000052446		1.18512	1.62894	1.15439	1.20895	0.785836	-0.3477	0.317192	1	Zfp961
ENSMUSG00000043964		17.4367	19.5197	17.5409	16.9677	0.869856	-0.201151	0.31723	1	Orai3
ENSMUSG00000003505		0	0	0.0783793	0.0360257	inf	inf	0.317265	1	Psg18
ENSMUSG00000042156		0	0	0.0240207	0.0110407	inf	inf	0.317265	1	Dzip1
ENSMUSG00000061859		0	0	0.0192465	0.00884631	inf	inf	0.317265	1	Patj
ENSMUSG00000024529		90.0761	92.4007	147.908	97.0374	1.24447	0.315528	0.317291	1	Lox
ENSMUSG00000062328		508.229	406.23	387.81	434.153	0.833146	-0.263358	0.317301	1	Rpl17
ENSMUSG00000022708		0.171219	0.262557	0.436904	0.2406	1.45672	0.542723	0.317515	1	Zbtb20
ENSMUSG00000042380		33.9543	31.3937	30.178	30.5329	0.862714	-0.213046	0.317521	1	Smim12
ENSMUSG00000016526		0.374486	0.456194	0.557978	0.787714	1.5162	0.600457	0.317809	1	Dyrk3
ENSMUSG00000021270		94.3629	93.1481	116.254	110.171	1.12207	0.166158	0.317888	1	Hsp90aa1
ENSMUSG00000041000		1.17407	1.62142	1.21231	1.17248	0.797777	-0.325942	0.317909	1	Trim62
ENSMUSG00000039234		6.06076	7.17542	9.6823	7.06895	1.17743	0.235645	0.317965	1	Sec24d
ENSMUSG00000029553		4.68047	4.39458	4.66431	3.73617	0.85816	-0.220682	0.318024	1	Tfec
ENSMUSG00000030861		3.91758	4.12676	6.20161	4.27367	1.20832	0.273003	0.318071	1	Acadsb
ENSMUSG00000029413		4.25889	6.11537	7.81206	5.80455	1.22563	0.293528	0.318089	1	Naaa
ENSMUSG00000089847		1.41643	1.21422	0.972411	1.1702	0.756363	-0.402849	0.318096	1	Timm10b
ENSMUSG00000022664		2.99084	4.32411	5.75092	4.07272	1.2537	0.326193	0.318195	1	Slc35a5
ENSMUSG00000025821		2.19064	2.73096	2.38016	2.11203	0.851364	-0.232152	0.318306	1	Zfp282
ENSMUSG00000042660		23.8474	18.8828	15.7981	20.8328	0.795532	-0.330008	0.318324	1	Wdr55
ENSMUSG00000026213		7.39481	9.47213	8.17132	7.66368	0.87652	-0.190141	0.318624	1	Stk11ip
ENSMUSG00000036932		8.00562	9.15772	11.1137	10.1147	1.15207	0.204229	0.318686	1	Aifm1
ENSMUSG00000006307		5.77682	7.25851	5.47113	6.68568	0.872324	-0.197064	0.318807	1	Kmt2b
ENSMUSG00000027088		7.05126	7.75021	6.67636	7.05057	0.86427	-0.210446	0.318886	1	Phospho2
ENSMUSG00000034883		0.125275	0.126068	0.295542	0.426929	2.68126	1.42291	0.318898	1	Lrr1
ENSMUSG00000033186		10.069	9.02595	13.1702	10.7213	1.15911	0.213017	0.318986	1	Mzt1
ENSMUSG00000041774		0.70543	0.585944	0.475488	0.541172	0.730335	-0.45337	0.319053	1	Ydjc
ENSMUSG00000015355		199.924	182.741	186.583	178.717	0.885874	-0.174827	0.31907	1	Cd48
ENSMUSG00000074064		5.78259	7.13593	6.40133	5.41376	0.852576	-0.230099	0.319119	1	Mlycd
ENSMUSG00000070336		0.0568917	0.114503	0.230083	0.264385	2.71968	1.44344	0.319132	1	Fbxo47
ENSMUSG00000003992		0.0705998	0.181563	0.261729	0.174981	1.63173	0.706404	0.31919	1	Ssbp2
ENSMUSG00000026580		0	0	0.0430527	0.0395769	inf	inf	0.319208	1	Selp
ENSMUSG00000036557		0	0	0.157278	0.14458	inf	inf	0.319208	1	Stpg4
ENSMUSG00000074643		0	0	0.0421547	0.0387514	inf	inf	0.319208	1	Cpne1
ENSMUSG00000023191		3.52238	4.21831	3.75471	3.24419	0.84255	-0.247166	0.319286	1	P3h3
ENSMUSG00000034936		0.951803	0.364886	0.458252	0.210628	0.461817	-1.11461	0.319323	1	Arl4d
ENSMUSG00000046668		0.0208237	0.104777	0.189486	0.174188	2.759	1.46415	0.319367	1	Cxxc5
ENSMUSG00000030584		0.0699082	0.0351753	0.0235604	0	0.202525	-2.30383	0.319553	1	Dpf1
ENSMUSG00000030189		27.9069	23.1432	33.0554	29.478	1.13402	0.181444	0.319605	1	Ybx3
ENSMUSG00000003847		1.90865	2.33574	2.88085	2.36317	1.15128	0.203242	0.319768	1	Nfat5
ENSMUSG00000014592		0.515891	0.46724	0.45205	0.39158	0.795511	-0.330046	0.319898	1	Camta1
ENSMUSG00000042599		1.46987	2.72644	4.14353	2.42549	1.4656	0.551487	0.31992	1	Kdm7a
ENSMUSG00000060147		67.6057	69.7465	65.5668	65.6979	0.889185	-0.169444	0.320092	1	Serpinb6a
ENSMUSG00000028189		2.02858	2.01017	2.84631	2.34717	1.19361	0.255333	0.320261	1	Ctbs
ENSMUSG00000020152		80.1267	84.6309	137.918	87.4271	1.26836	0.342959	0.32034	1	Actr2
ENSMUSG00000091337		18.3727	17.1843	17.3026	15.7336	0.862188	-0.213925	0.320587	1	Eid1
ENSMUSG00000066613		2.43123	1.98426	2.01295	1.77927	0.794803	-0.331332	0.320627	1	Zfp932
ENSMUSG00000004319		1.25488	1.82039	2.493	1.70516	1.27413	0.349513	0.320748	1	Clcn3
ENSMUSG00000068923		4.64518	5.2922	5.56043	6.74452	1.15605	0.209201	0.320769	1	Syt11
ENSMUSG00000032611		0	0.560983	0.922289	0.471016	2.38563	1.25437	0.320872	1	1700102P08Rik
ENSMUSG00000043183		0.529799	0.610903	0.937403	0.697585	1.33306	0.414741	0.320933	1	Simc1
ENSMUSG00000020549		7.00376	7.44668	6.02541	7.24582	0.85627	-0.223863	0.320954	1	Elac2
ENSMUSG00000012705		0	0	0.0802159	0.14748	inf	inf	0.321175	1	Retn
ENSMUSG00000020251		0	0	0.0219402	0.0403378	inf	inf	0.321175	1	Glt8d2
ENSMUSG00000069607		2.86722	0.443902	0.594652	0.273322	0.235842	-2.08411	0.321191	1	Cd300ld3
ENSMUSG00000048100		6.07516	6.33338	9.25368	6.58754	1.18469	0.244512	0.321305	1	Taf13
ENSMUSG00000033454		1.20754	1.70642	2.84701	1.58558	1.41678	0.502618	0.321502	1	Zbtb1
ENSMUSG00000030769		0.0908451	0.114275	0.0459249	0	0.205595	-2.28212	0.321708	1	Slc5a11
ENSMUSG00000103409		0.151573	0.190666	0.0766249	0	0.205595	-2.28212	0.321708	1	Lsmem2
ENSMUSG00000024785		6.56552	5.73947	6.90634	8.81431	1.18742	0.247836	0.32174	1	Rcl1
ENSMUSG00000070923		6.94807	9.96706	16.3561	9.21941	1.40875	0.494418	0.322054	1	Klhl9
ENSMUSG00000030560		44.7351	39.5808	53.2116	48.7151	1.12072	0.164421	0.322078	1	Ctsc
ENSMUSG00000030556		0.686342	0.807011	0.752369	0.523757	0.79462	-0.331662	0.322398	1	Lrrc28
ENSMUSG00000025086		1.73558	1.28457	1.29061	1.33211	0.803263	-0.316055	0.322446	1	Trub1
ENSMUSG00000051682		0.752782	0.252515	1.10995	0.69966	1.63725	0.711278	0.322479	1	Treml4
ENSMUSG00000026189		1.90062	1.45527	2.46471	2.45773	1.35722	0.440651	0.322582	1	Pecr
ENSMUSG00000034614		0.0586495	0.103286	0.252017	0.122649	2.16116	1.11181	0.322794	1	Pik3ip1
ENSMUSG00000021501		25.0908	20.9395	20.8576	21.9933	0.863131	-0.212349	0.322903	1	Caml
ENSMUSG00000020196		4.43325	6.05389	4.68034	5.11219	0.873931	-0.194409	0.322932	1	Cabin1
ENSMUSG00000094483		6.25699	6.94064	8.92976	7.26408	1.14121	0.190566	0.32294	1	Purb
ENSMUSG00000050174		0.784372	0.526224	0.793047	1.38861	1.54363	0.626331	0.323148	1	Nudt6
ENSMUSG00000049799		0	0	0.0222368	0.102208	inf	inf	0.323167	1	Lrrc19
ENSMUSG00000072662		0	0	0.0495544	0.227768	inf	inf	0.323167	1	Mansc4
ENSMUSG00000006134		6.65883	8.65125	11.6185	8.29041	1.21167	0.277	0.323255	1	Crkl
ENSMUSG00000059013		9.65959	12.1419	9.76642	10.7246	0.87837	-0.187099	0.323304	1	Sh2d3c
ENSMUSG00000021306		45.2397	52.8127	63.1793	55.3913	1.12645	0.171783	0.32346	1	Gpr137b
ENSMUSG00000036353		0.123012	0.148549	0.323369	0.297262	2.13109	1.09159	0.32359	1	P2ry12
ENSMUSG00000047757		0.12714	0.298538	0.621307	0.256031	1.93209	0.950165	0.32364	1	Fancb
ENSMUSG00000031295		7.09165	7.5832	6.87785	6.87904	0.872788	-0.196296	0.323822	1	Phka2
ENSMUSG00000033952		0.0432357	0.0815799	0.0327854	0.0301385	0.473856	-1.07748	0.323923	1	Aspm
ENSMUSG00000073982		393.294	334.214	327.178	354.02	0.868628	-0.203189	0.324006	1	Rhog
ENSMUSG00000028159		3.26555	3.94345	2.97917	3.50096	0.839908	-0.251697	0.324012	1	Dapp1
ENSMUSG00000062691		0.609209	0.947462	0.279976	0.566219	0.512452	-0.96451	0.324071	1	Cebpzos
ENSMUSG00000030979		2.69749	2.8732	2.30228	2.58853	0.818137	-0.289585	0.324135	1	Uros
ENSMUSG00000047789		1.02746	1.32076	1.6189	1.33485	1.17322	0.230473	0.324315	1	Slc38a9
ENSMUSG00000022678		21.3418	22.9519	21.8742	20.0719	0.881144	-0.18255	0.324416	1	Nde1
ENSMUSG00000047654		0.422277	0.661032	0.66414	1.30826	1.71628	0.779288	0.324516	1	Tssk6
ENSMUSG00000060601		46.0352	47.2286	41.8616	46.8136	0.885361	-0.175662	0.324677	1	Nr1h2
ENSMUSG00000035459		0.0143057	0.0647832	0.101248	0.0797774	2.17572	1.12149	0.324693	1	Stab2
ENSMUSG00000028470		6.46714	6.58993	5.42833	6.04858	0.818357	-0.289198	0.324755	1	Hint2
ENSMUSG00000021222		1.17241	1.24923	0.732144	1.21787	0.752767	-0.409726	0.325105	1	Dcaf4
ENSMUSG00000032462		5.16393	6.68636	8.10891	6.4911	1.149	0.200378	0.325131	1	Pik3cb
ENSMUSG00000034923		0.494075	0	0	0	0		0.32514	1	Ly6g6f
ENSMUSG00000090693		0.284143	0	0	0	0		0.32514	1	Trim43a
ENSMUSG00000033111		2.0197	2.38714	1.83646	2.04095	0.821419	-0.28381	0.32537	1	3830406C13Rik
ENSMUSG00000033174		10.4252	11.9066	13.3597	13.875	1.13717	0.185453	0.325395	1	Mgll
ENSMUSG00000008683		77.5029	65.095	69.3807	65.0793	0.873511	-0.195102	0.325469	1	Rps15a
ENSMUSG00000050621		116.901	88.1466	95.3344	86.2367	0.818454	-0.289028	0.325772	1	Rps27rt
ENSMUSG00000030162		0.210429	0.15882	0.230486	0.456353	1.73014	0.790885	0.325813	1	Olr1
ENSMUSG00000022191		3.37727	3.30305	3.32925	2.80543	0.852352	-0.230478	0.325997	1	Drosha
ENSMUSG00000026779		0.0758982	0.0654673	0.1754	0.131007	2.00512	1.00369	0.326007	1	Mastl
ENSMUSG00000029815		3.38313	3.75501	3.45408	2.97485	0.838062	-0.254871	0.326091	1	Malsu1
ENSMUSG00000042331		3.23741	4.94418	5.38565	4.93123	1.18084	0.239813	0.326102	1	Specc1
ENSMUSG00000024537		5.62226	6.34693	8.59954	6.90036	1.20467	0.268641	0.326299	1	Psmg2
ENSMUSG00000050188		29.2929	25.1334	23.2368	26.9171	0.855494	-0.22517	0.326308	1	Lsm10
ENSMUSG00000069135		4.29775	4.46649	6.2256	4.85147	1.17367	0.231021	0.326361	1	Cep43
ENSMUSG00000032407		3.10579	3.39235	4.27336	3.70172	1.14172	0.191209	0.326399	1	U2surp
ENSMUSG00000025877		201.795	182.032	159.513	196.03	0.861173	-0.215625	0.326505	1	Hk3
ENSMUSG00000022748		2.13288	2.33576	1.93448	1.72	0.76099	-0.394051	0.326525	1	Cmss1
ENSMUSG00000022391		18.4062	20.4799	17.8675	18.9988	0.883769	-0.178258	0.326699	1	Rangap1
ENSMUSG00000041957		0.210351	0.235202	0.330831	0.401875	1.53481	0.618056	0.326703	1	Pkp2
ENSMUSG00000043157		58.5938	61.591	55.5012	58.804	0.885623	-0.175235	0.326705	1	Arl11
ENSMUSG00000059401		0.6899	0.510875	0.434311	0.483937	0.707803	-0.49858	0.327059	1	Mamld1
ENSMUSG00000033487		3.9684	4.6591	7.48324	4.57825	1.29863	0.376988	0.327221	1	Fndc3a
ENSMUSG00000022378		10.3518	9.38994	13.6017	10.7232	1.14142	0.190831	0.327257	1	Cyrib
ENSMUSG00000073434		0.315463	0.361756	0.222525	0.293202	0.71155	-0.490962	0.327263	1	Wdr90
ENSMUSG00000045503		3.14578	2.63172	2.31198	2.86508	0.831964	-0.265407	0.327269	1	Sys1
ENSMUSG00000030268		0.0739128	0.0135237	0	0.0187355	0.197501	-2.34006	0.327272	1	Bcat1
ENSMUSG00000030748		21.4567	21.876	19.2144	21.9407	0.884431	-0.177179	0.327409	1	Il4ra
ENSMUSG00000018752		0.224207	0.310235	0.19835	0.0520963	0.434106	-1.20388	0.327436	1	Tnfsfm13
ENSMUSG00000072889		4.55437	5.77452	7.92107	5.55054	1.21457	0.280443	0.327454	1	Nfxl1
ENSMUSG00000030729		2.07202	2.15091	2.94745	2.35713	1.16669	0.222418	0.327555	1	Pgm2l1
ENSMUSG00000028465		88.1504	104.529	86.4502	97.8728	0.893276	-0.162822	0.327568	1	Tln1
ENSMUSG00000029145		15.1111	13.9698	12.9634	14.1792	0.86727	-0.205446	0.327671	1	Eif2b4
ENSMUSG00000036748		75.1493	67.6053	65.7477	70.2907	0.884876	-0.176452	0.327833	1	Cuedc2
ENSMUSG00000049922		10.7106	13.2227	10.5776	11.768	0.872352	-0.197017	0.327888	1	Slc35c1
ENSMUSG00000032077		4.52908	3.69586	3.33164	4.02059	0.829381	-0.269893	0.328168	1	Bud13
ENSMUSG00000035704		8.84218	8.53587	7.21112	8.76191	0.85551	-0.225143	0.328197	1	Alg8
ENSMUSG00000032456		1.70238	2.3178	2.58182	2.60606	1.20691	0.271319	0.328249	1	Nmnat3
ENSMUSG00000037661		0.97802	0.7307	0.973854	1.50123	1.34447	0.427039	0.328311	1	Gpr160
ENSMUSG00000021569		1.08245	0.871439	0.729614	0.804851	0.727939	-0.458111	0.328415	1	Trip13
ENSMUSG00000109946		0.957057	0.863481	1.60161	1.22692	1.43879	0.524852	0.328418	1	Brd3os
ENSMUSG00000016758		0.43307	0.118857	0.159222	0.0365918	0.3197	-1.64521	0.32868	1	Bik
ENSMUSG00000023909		1.94262	2.28868	2.77849	2.90648	1.2536	0.326077	0.328693	1	Paqr4
ENSMUSG00000053310		1.76748	1.6919	1.43834	1.16195	0.697144	-0.520471	0.328732	1	Nrgn
ENSMUSG00000046295		0.122435	0.246419	0.396125	0.364144	1.93948	0.955668	0.328869	1	Ankle1
ENSMUSG00000037740		7.81893	6.63897	5.95812	7.20038	0.845066	-0.242865	0.328985	1	Mrps26
ENSMUSG00000042104		0.0391608	0.0443347	0.0643401	0.100093	1.84212	0.881365	0.329012	1	Uggt2
ENSMUSG00000020604		0.721633	1.42012	0.89175	0.730328	0.711696	-0.490667	0.329105	1	Arsg
ENSMUSG00000021711		9.06577	9.20431	9.41068	7.72136	0.87076	-0.199653	0.329202	1	Trappc13
ENSMUSG00000042349		43.5158	38.6676	34.5445	41.7039	0.862177	-0.213945	0.329216	1	Ikbke
ENSMUSG00000029674		3.08728	3.96933	3.2187	3.30024	0.863202	-0.212229	0.329236	1	Limk1
ENSMUSG00000002985		8582.1	7849.51	7426.97	8321.77	0.890592	-0.167163	0.329358	1	Apoe
ENSMUSG00000020519		22.9109	20.3724	19.0927	20.839	0.856621	-0.223271	0.329472	1	Sap30l
ENSMUSG00000047215		152.538	125.291	116.075	135.69	0.840665	-0.250397	0.329576	1	Rpl9
ENSMUSG00000040025		7.91877	10.5884	14.7106	10.0213	1.24537	0.316571	0.329744	1	Ythdf2
ENSMUSG00000022092		2.26629	2.51292	2.05798	2.04785	0.800353	-0.321291	0.329843	1	Ppp3cc
ENSMUSG00000024948		8.77342	10.7709	11.8495	11.9252	1.13551	0.183337	0.329901	1	Map4k2
ENSMUSG00000035246		0.0584634	0.0823667	0.047288	0	0.308978	-1.69442	0.329985	1	Pcyt1b
ENSMUSG00000027835		19.565	19.0453	28.4653	20.5416	1.17649	0.234484	0.330072	1	Pdcd10
ENSMUSG00000043822		16.9262	16.2858	14.9676	16.4592	0.87995	-0.184507	0.330096	1	Adamtsl5
ENSMUSG00000040003		0.110394	0.0833196	0.0613884	0.0564323	0.562249	-0.830718	0.330103	1	Magi2
ENSMUSG00000053175		31.1797	25.8503	23.5922	28.0621	0.840514	-0.250656	0.330117	1	Bcl3
ENSMUSG00000050592		4.74004	6.65905	5.53466	5.11707	0.873798	-0.194629	0.330318	1	Fam78a
ENSMUSG00000079659		3.49768	3.11439	4.55468	3.7104	1.15787	0.211468	0.330439	1	Tmem243
ENSMUSG00000032475		7.17615	6.89271	9.07931	8.27341	1.14517	0.195558	0.330529	1	Nck1
ENSMUSG00000038412		8.85994	8.00367	8.18713	7.44955	0.859916	-0.217733	0.330595	1	Higd1a
ENSMUSG00000067424		0.626377	0.555076	0.869613	0.773338	1.28894	0.366185	0.330616	1	Zfp563
ENSMUSG00000070643		0.0581055	0.0146183	0	0	0		0.330736	1	Sox13
ENSMUSG00000068798		48.7983	50.7513	75.6468	52.5901	1.19511	0.257146	0.330936	1	Rap1a
ENSMUSG00000019838		21.1602	20.5058	25.4665	24.843	1.12188	0.165917	0.330945	1	Slc16a10
ENSMUSG00000074277		3.8405	3.61275	2.55348	3.87988	0.804469	-0.313891	0.331082	1	Phldb3
ENSMUSG00000110404		0.0215398	0.0433522	0.043556	0.240238	4.16555	2.05851	0.331173	1	Rnf223
ENSMUSG00000032328		23.1868	26.4372	37.6999	26.2423	1.1975	0.260026	0.331625	1	Tmem30a
ENSMUSG00000035093		5.37091	6.4782	9.55118	6.29475	1.24358	0.3145	0.3318	1	Secisbp2l
ENSMUSG00000031207		89.2293	110.895	144.348	107.243	1.17084	0.227544	0.33187	1	Msn
ENSMUSG00000061787		328.135	268.315	273.256	279.984	0.859475	-0.218473	0.331952	1	Rps17
ENSMUSG00000039219		0.623977	0.828565	1.34762	0.77898	1.36244	0.446189	0.331989	1	Arid4b
ENSMUSG00000070394		46.9358	37.8205	40.5774	37.6175	0.853931	-0.227808	0.332043	1	Tmem256
ENSMUSG00000055707		4.82281	6.53029	4.69775	5.63043	0.851954	-0.231153	0.332089	1	Klhl26
ENSMUSG00000001082		19.6311	19.2326	17.3535	19.2516	0.876252	-0.190582	0.332101	1	Mfsd10
ENSMUSG00000035778		23.1982	29.556	33.8103	30.0669	1.12989	0.176177	0.332119	1	Ggta1
ENSMUSG00000038871		2.07745	2.49466	2.54169	3.39116	1.2136	0.279296	0.332366	1	Bpgm
ENSMUSG00000037426		1.9152	2.33955	2.37207	2.8827	1.15455	0.207334	0.332552	1	Depdc5
ENSMUSG00000014355		3.12177	4.14847	4.70602	4.16238	1.13909	0.187882	0.332756	1	Anapc1
ENSMUSG00000029176		6.55116	7.18346	6.58195	6.31863	0.8746	-0.193304	0.332845	1	Anapc4
ENSMUSG00000007833		10.4508	10.8084	9.45113	10.5935	0.878125	-0.187502	0.33316	1	Aldh16a1
ENSMUSG00000049482		5.51901	5.6882	4.81969	5.56923	0.863493	-0.211743	0.333467	1	Ctu2
ENSMUSG00000030232		3.66886	4.21038	6.77599	4.16051	1.28882	0.366049	0.333496	1	Aebp2
ENSMUSG00000030983		20.1928	18.6195	25.9475	21.7959	1.14046	0.189622	0.333666	1	Bccip
ENSMUSG00000069270		0.126184	0.203172	0.586866	0.187647	2.18689	1.12888	0.333872	1	H2ac6
ENSMUSG00000049792		9.54051	9.60089	13.0802	10.7707	1.15692	0.210287	0.333877	1	Bag5
ENSMUSG00000030786		21.22	23.6378	27.6441	26.6058	1.12645	0.171789	0.334	1	Itgam
ENSMUSG00000029804		1.29709	1.49867	1.80409	1.75412	1.18636	0.246537	0.334093	1	Herc3
ENSMUSG00000045466		1.54062	1.72027	1.28027	1.41229	0.770005	-0.37706	0.334238	1	Zfp956
ENSMUSG00000004069		7.95781	10.409	11.7854	10.8042	1.14852	0.199779	0.334404	1	Dnaja3
ENSMUSG00000028559		12.5079	16.4468	18.7388	16.3701	1.13196	0.178821	0.334501	1	Osbpl9
ENSMUSG00000018927		52.0643	54.3252	65.9766	62.888	1.12674	0.17216	0.334538	1	Ccl6
ENSMUSG00000021203		1.50873	1.19415	1.85107	1.81191	1.25452	0.327139	0.334545	1	Otub2
ENSMUSG00000059412		36.0186	34.0116	38.2671	50.8768	1.18519	0.245115	0.33457	1	Fxyd2
ENSMUSG00000030254		0.572774	0.511146	0.797641	0.743289	1.31836	0.398749	0.334609	1	Rad18
ENSMUSG00000025511		56.3282	56.4908	52.2032	55.3974	0.887343	-0.172436	0.334693	1	Tspan4
ENSMUSG00000032307		7.5951	10.8937	14.3726	10.1965	1.24039	0.310791	0.334782	1	Ube2q2
ENSMUSG00000036053		3.63423	3.59012	5.2251	3.84261	1.1639	0.218971	0.335019	1	Fmnl2
ENSMUSG00000028232		8.1961	9.14012	17.4516	9.11436	1.42035	0.506244	0.335242	1	Tmem68
ENSMUSG00000000489		1.09891	1.25735	1.17194	0.797501	0.776695	-0.364581	0.335437	1	Pdgfb
ENSMUSG00000034311		0.204476	0.20577	0.14931	0.105581	0.576157	-0.795465	0.335693	1	Kif4
ENSMUSG00000005718		0.394413	0.669784	0.274158	0.412403	0.607752	-0.718446	0.335707	1	Tfap4
ENSMUSG00000024235		7.63501	8.64899	13.8922	8.5827	1.2813	0.357609	0.335878	1	Map3k8
ENSMUSG00000049676		0.284555	0.25951	0.152842	0.231416	0.657851	-0.604167	0.335951	1	Catsperg1
ENSMUSG00000038213		10.626	8.41526	7.64705	9.20788	0.820828	-0.284848	0.33598	1	Tapbpl
ENSMUSG00000038009		0.0677164	0.102217	0	0	0		0.336125	1	Dnajc22
ENSMUSG00000046404		1.68656	1.59437	1.78789	1.10203	0.814962	-0.295196	0.336369	1	Yod1
ENSMUSG00000031993		4.83405	6.66427	5.12294	5.60101	0.873049	-0.195865	0.336497	1	Snx19
ENSMUSG00000020289		2.31624	2.28927	1.98221	2.2143	0.847886	-0.238059	0.336831	1	Nprl3
ENSMUSG00000057691		3.13929	4.04497	3.34728	3.33768	0.869292	-0.202087	0.3369	1	Zfp746
ENSMUSG00000039987		2.7391	2.02866	3.35435	2.80627	1.19314	0.254761	0.337034	1	Phtf2
ENSMUSG00000046432		22.9178	19.1758	18.2897	20.3432	0.851364	-0.232152	0.337113	1	Bex3
ENSMUSG00000027589		1.82687	3.5111	4.76909	3.14539	1.39027	0.475366	0.337252	1	Pcmtd2
ENSMUSG00000020894		10.3272	10.707	9.52701	10.1946	0.872914	-0.196088	0.337598	1	Vamp2
ENSMUSG00000068037		0.0956301	0.0721764	0.0241719	0	0.131033	-2.932	0.337635	1	Mas1
ENSMUSG00000112023		83.8049	99.1926	88.5975	87.1926	0.895923	-0.158553	0.337636	1	Lilr4b
ENSMUSG00000026775		8.55608	10.4362	12.7705	10.3438	1.13387	0.181261	0.337728	1	Yme1l1
ENSMUSG00000021288		17.3769	19.1433	16.6622	18.1111	0.887598	-0.172021	0.337758	1	Klc1
ENSMUSG00000005656		22.4602	23.99	21.7791	22.254	0.882719	-0.179973	0.337801	1	Snx6
ENSMUSG00000036698		4.05353	5.31461	5.99408	5.40227	1.13588	0.183816	0.337812	1	Ago2
[truncated: 12,313 more rows]
