# Supplementary material for: The Transient Receptor Potential Vanilloid 2 (TRPV2) Channel Facilitates Virus Infection Through the Ca2+‐LRMDA Axis in Myeloid Cells
Source: Adv Sci (Weinh). 2022 Oct 19;9(34):2202857. doi: 10.1002/advs.202202857 (PMC9731701; doi:10.1002/advs.202202857)
Supplement: Supplementary file 3 — Supplemental Table 2 [file ADVS-9-2202857-s005.xlsx]

## Sheet: lrmda__phage
LC/MS analysis to identify LRMDA-interacting ptoteins
Accession	Gene	lrmda-interacting signal/phage	log2 lrmda/phage	Diff Sig	Count	Log2[lrmda-interacting signal]	Log2[phage-associated signal]
P01631		155.978	7.2852	+	1	30.6826	23.3974
P61255	Rpl26	45.5241	5.50856	+	1	27.4476	21.939
Q61316	Hspa4	44.9273	5.48952	+	1	28.7289	23.2394
P48193	Epb41	42.634	5.41393	+	1	26.6591	21.2451
Q80U72	Scrib	31.9469	4.9976	+	1	26.6112	21.6136
P60766	Cdc42	30.1053	4.91195	+	1	26.6181	21.7061
P01636		23.3106	4.54291	+	1	28.1035	23.5606
Q76MZ3	Ppp2r1a	22.4641	4.48955	+	1	27.1319	22.6424
P12970	Rpl7a	17.1675	4.10161	+	1	26.7643	22.6627
Q9CZE3	Rab32	15.5221	3.95625	+	1	26.0398	22.0835
P97447	Fhl1	15.2428	3.93006	+	1	25.9032	21.9731
P14206	Rpsa	13.4796	3.7527	+	1	26.3186	22.5659
Q9D9B4	Lrmda	13.3933	3.74344	+	2	37.2663	33.5229
Q8CGP2	Hist1h2bp	13.2253	3.72523	+	1	26.1245	22.3993
Q6IRU7	Cep78	12.1496	3.60284	+	1	26.0901	22.4873
P62855	Rps26	11.8089	3.5618	+	1	26.6207	23.0589
P25976	Ubtf	10.1105	3.33779	+	1	26.324	22.9862
P47962	Rpl5	9.10806	3.18714	+	1	24.9413	21.7541
O70400	Pdlim1	8.78657	3.1353	+	1	26.7922	23.6569
P70168	Kpnb1	8.49213	3.08613	+	1	26.1744	23.0883
Q91VW3	Sh3bgrl3	8.23409	3.04161	+	2	29.3708	26.3292
P62830	Rpl23	8.2266	3.0403	+	1	26.4726	23.4323
P51410	Rpl9	8.17784	3.03172	+	1	25.023	21.9913
P48722	Hspa4l	7.69305	2.94356	+	1	26.0391	23.0956
P28574	Max	7.53843	2.91426	+	1	25.2612	22.347
A2AAJ9	Obscn	7.51788	2.91033	+	2	27.4382	24.5278
P63276	Rps17	7.18079	2.84414	+	1	24.7465	21.9024
O35129	Phb2	7.14004	2.83593	+	1	25.9716	23.1356
Q6AW69	Cgnl1	6.70678	2.74562	+	1	24.2381	21.4925
Q61146	Ocln	6.46334	2.69228	+	1	24.1952	21.5029
Q3THS6	Mat2a	6.43979	2.68701	+	1	23.66	20.973
Q91YN9	Bag2	6.39678	2.67734	+	1	26.7259	24.0485
Q63ZW7	Patj	6.10519	2.61004	+	1	26.7186	24.1085
Q61301	Ctnna2	6.0863	2.60557	+	1	25.2026	22.597
P63017	Hspa8	5.98338	2.58096	+	2	34.9567	32.3757
Q8VDR9	Dock6	5.94077	2.57065	+	1	24.2408	21.6702
Q3UZ39	Lrrfip1	5.71083	2.5137	+	1	24.7506	22.2369
P61358	Rpl27	5.49453	2.458	+	1	26.5274	24.0694
P62900	Rpl31	5.18577	2.37456	+	2	27.3528	24.9782
P01674		4.98163	2.31662	+	1	25.8557	23.5391
Q9CZM2	Rpl15	4.61246	2.20554	+	1	24.8841	22.6786
P16627	Hspa1l	4.53694	2.18172	+	2	32.1255	29.9438
Q80TH2	Erbin	4.51774	2.1756	+	1	25.2567	23.0811
P01639	Gm5571	4.44587	2.15246	+	1	25.6281	23.4756
E9Q634	Myo1e	4.27452	2.09576	+	2	27.4144	25.3187
P97855	G3bp1	4.26818	2.09362	+	1	25.8407	23.7471
Q61699	Hsph1	4.24064	2.08428	+	1	25.1432	23.0589
P18760	Cfl1	4.04705	2.01687	+	1	25.1875	23.1707
Q61696	Hspa1a	3.9315	1.97508	+	2	35.0482	33.0731
P63260	Actg1	3.8236	1.93493	+	2	31.5816	29.6467
O08788	Dctn1	3.79912	1.92567	+	1	25.2567	23.3311
P62267	Rps23	3.74824	1.90621	+	1	24.4903	22.5841
Q9D287	Bcas2	3.67376	1.87726	+	1	25.5373	23.66
P62192	Psmc1	3.4794	1.79884	+	1	24.1532	22.3544
Q9Z204	Hnrnpc	3.40037	1.76569	+	2	29.5456	27.7799
P01633	Igk-V19-17	3.11194	1.63781	+	1	24.5035	22.8657
P30677	Gna14	3.09071	1.62794	+	1	23.5915	21.9636
Q8BG95	Ppp1r12b	3.04489	1.60639	+	1	24.504	22.8976
Q3UWW6	Gas2l3	3.00094	1.58542	+	1	23.8934	22.308
P05367	Saa2	2.93828	1.55497	+	1	24.8064	23.2514
Q921K9	Bcl7b	2.92611	1.54898	+	1	24.6775	23.1285
P97351	Rps3a	2.90575	1.53891	+	2	27.1983	25.6594
P62858	Rps28	2.76326	1.46637	+	2	26.3858	24.9194
Q8C0P5	Coro2a	2.72283	1.44511	+	2	27.192	25.7469
P55271	Cdkn2b	2.64071	1.40093	+	1	25.0616	23.6606
P14131	Rps16	2.62607	1.39291	+	2	30.0981	28.7052
Q9DC51	Gnai3	2.5204	1.33365	+	2	28.9899	27.6563
Q64337	Sqstm1	2.48585	1.31374	+	1	24.9443	23.6305
Q3TXS7	Psmd1	2.4814	1.31115	+	1	23.4004	22.0893
Q922B9	Itprid2	2.47506	1.30747	+	2	27.4754	26.1679
P60335	Pcbp1	2.42984	1.28086	+	2	26.3929	25.1121
Q8R5M8	Cadm1	2.35363	1.23489	+	2	26.4852	25.2503
Q8CI61	Bag4	2.27075	1.18317	+	1	24.978	23.7948
P21614	Gc	2.26131	1.17716	+	1	24.0307	22.8535
Q9ERS2	Ndufa13	2.1718	1.11889	+	1	24.1598	23.0409
Q9QYI3	Dnajc7	2.17095	1.11832	+	2	23.9497	22.8313
Q9ER47	Kcnh7	2.15005	1.10437	+	2	26.7203	25.6159
O54946	Dnajb6	2.09417	1.06638	+	2	25.413	24.3467
Q9JIF0	Prmt1	2.09318	1.0657	+	2	25.383	24.3173
P62334	Psmc6	2.08839	1.06239	+	1	23.5443	22.4819
P80318	Cct3	2.01322	1.00951	+	2	26.1616	25.1521
P27601	Gna13	2.00967	1.00696	+	2	24.8051	23.7982
Q9Z329	Itpr2	1.98691	0.990527	+	1	23.8264	22.8359
P63323	Rps12	1.93295	0.950803	+	2	28.6984	27.7476
P47753	Capza1	1.90972	0.933358	+	2	32.4154	31.482
A2CG63	Arid4b	1.88331	0.913272	+	2	29.1648	28.2516
O54931	Akap2	1.85152	0.888709	+	2	27.9039	27.0152
P47758	Srprb	1.84676	0.884997	+	2	25.0158	24.1308
Q8BX10	Pgam5	1.81602	0.86078	+	2	26.2168	25.356
P99027	Rplp2	1.80801	0.854403	+	2	29.1294	28.275
Q8BRH4	Kmt2c	1.77619	0.828785	+	1	25.0547	24.226
A2APV2	Fmnl2	1.7754	0.828145	+	2	28.1904	27.3623
Q9CR57	Rpl14	1.77373	0.826788	+	2	25.7656	24.9388
O70318	Epb41l2	1.76799	0.822114	+	2	27.4179	26.5958
Q61016	Gng7	1.76459	0.819332	+	2	28.078	27.2586
P41105	Rpl28	1.75809	0.814013	+	2	27.159	26.345
O08908	Pik3r2	1.74913	0.806638	+	1	23.4098	22.6031
P25911	Lyn	1.74107	0.799978	+	2	28.5555	27.7555
Q99ME2	Wdr6	1.72771	0.788862	+	2	28.216	27.4272
Q8K4L3	Svil	1.70842	0.772662	+	2	27.6348	26.8622
P62270	Rps18	1.66954	0.739451	+	2	28.8905	28.1511
Q4VAC9	Plekhg3	1.65156	0.723826	+	2	25.9211	25.1973
Q3U1J4	Ddb1	1.63461	0.708945	+	1	23.9189	23.2099
Q60865	Caprin1	1.63042	0.70524	+	2	27.4988	26.7935
Q9DAS9	Gng12	1.62448	0.699974	+	2	28.9615	28.2615
Q8R0W0	Eppk1	1.60782	0.685107	+	2	26.3476	25.6625
P70333	Hnrnph2	1.58339	0.663021	+	1	24.414	23.7509
Q9Z1X4	Ilf3	1.57686	0.657054	+	2	25.5075	24.8504
Q9D883	U2af1	1.5744	0.654803	+	2	24.8332	24.1784
Q3U0V1	Khsrp	1.56423	0.645454	+	2	26.101	25.4555
P97434	Mprip	1.55863	0.640277	+	2	30.8775	30.2372
Q99KG5	Lsr	1.54231	0.625091	+	2	26.8418	26.2167
G3X9J0	Sipa1l3	1.53522	0.618443	+	2	27.6133	26.9949
Q9CQE8	RTRAF	1.53286	0.616222	+	2	26.9304	26.3142
Q99KD5	Unc45a	1.52158	0.605572	+	1	23.0779	22.4723
Q61646	Hp	1.50143	0.586337	+	2	27.6097	27.0234
