# Supplementary material for: The Transient Receptor Potential Vanilloid 2 (TRPV2) Channel Facilitates Virus Infection Through the Ca2+‐LRMDA Axis in Myeloid Cells
Source: Adv Sci (Weinh). 2022 Oct 19;9(34):2202857. doi: 10.1002/advs.202202857 (PMC9731701; doi:10.1002/advs.202202857)
Supplement: Supplementary file 4 — Supplemental Table 3 [file ADVS-9-2202857-s010.xlsx]

## Sheet: Sheet1
Primers for qRT-PCR and qPCR
q-PCR primer name	Primer sequence
	Forward 5'	Reverse 3'
Trpv1	CATCTTCACCACGGCTGCTTAC	CAGACAGGATCTCTCCAGTGAC
Trpv2	CTGTCAACAGCGTTGCCACTGA	TTGGTGCCAACTTTCAGCAGCC
Trpv3	ATCCTGCTGAGGAGTGGCAACT	TTGATCTCGCGGCTGAGGATGT
Trpv4	TCACCGCCTACTATCAGCCACT	GAACAGGACTCCTGTGAAGAGC
Trpv5	AGAGTTGGTGCCTCTCGCTACT	CGCCATTCACATTGGTAAGCCTC
Trpv6	GAAGCGGAAACACATCCAGTGG	ACAGGTGTCTGGTCCAGGATCT
UL-30	CATCACCGACCCGGAGAGGGAC	GGGCCAGGCGCTTGTTGGTGTA
VSV-N	CCTTGCAGTGACATGACTGCTCTT	TGATAGTACCGGAGGATTGACGAC
UL-54	TGGCGGACATTAAGGACATTG	TGGCCGTCAACTCGCAGA
UL-52	GACCGACGGGTGCGTTATT	CGCTCGTGCCCTTCTTCTT
SeV-NP	CAAAAGTGAGGGCGAAGGAGA	CGCCCAGATCCTGAGATACAG
IAV-NP	GCGTCTCAAGGCACCAAAC	TCAAAAGCAGAGAGCACCATT
b-actin	CATTGCTGACAGGATGCAGAAGG	TGCTGGAAGGTGGACAGTGAGG
Lrmda	GCAGAACAAAGCACCTGTATC	CAGAAGTGACACCATCCTTAGA
genomic b-actin	TCACTGTCCACCTTCCAGCAGAT	GATGTTTGCTCCAACCAACTGCTG
